# Supplementary material for: Bis[methyl 3-(propyl­amino)­but-2-eno­ato]zinc
Source: Acta Crystallogr Sect E Struct Rep Online. 2011 Nov 5;67(Pt 12):m1692. doi: 10.1107/S160053681104520X (PMC3238618; doi:10.1107/S160053681104520X)
Supplement: Supplementary file 1 [file e-67-m1692-sup1.cif]

##############################################################################
#                                                                            #
# This CIF contains the data in a paper accepted for publication in          #
# Acta Crystallographica Section E. It conforms to the requirements of       #
# Notes for Authors for Acta Crystallographica Section E, and has been       #
# peer reviewed under the auspices of the IUCr Commission on Journals.       #
#                                                                            #
# Full details of the Crystallographic Information File format               #
# are given in the paper "The Crystallographic Information File (CIF):       #
# a New Standard Archive File for Crystallography" by S. R. Hall, F. H.      #
# Allen and I. D. Brown [Acta Cryst. (1991), A47, 655-685].                  #
#                                                                            #
# The current version of the core CIF dictionary is obtainable from          #
# ftp://ftp.iucr.org/pub/cif_core.dic.                                       #
#                                                                            #
# Software is freely available for graphical display of the structure(s)     #
# in this CIF. For information consult the CIF software page                 #
# http://www.iucr.org/resources/cif/software.                                #
#                                                                            #
# This file may be used for bona fide research purposes within the           #
# scientific community so long as proper attribution is given to the journal # 
# article from which it was obtained.                                        #
#                                                                            #
##############################################################################
data_I
_audit_creation_method     SHELXL-97
_chemical_name_systematic
;
Bis[methyl 3-(propylamino)but-2-enoato]zinc
;
_chemical_name_common     ?
_chemical_formula_moiety     'C16 H28 N2 O4 Zn'
_chemical_formula_sum     'C16 H28 N2 O4 Zn'
_chemical_formula_iupac     '[Zn(C8 H14 N O2)2]'
_chemical_formula_weight     377.77
_chemical_melting_point     ?
_symmetry_cell_setting     triclinic
_symmetry_space_group_name_H-M     'P -1'
_symmetry_space_group_name_Hall     '-P 1'
loop_
    _symmetry_equiv_pos_as_xyz
    'x, y, z'
    '-x, -y, -z'
_cell_length_a     7.8087(5)
_cell_length_b     9.4353(6)
_cell_length_c     12.8788(11)
_cell_angle_alpha     76.820(3)
_cell_angle_beta     77.381(3)
_cell_angle_gamma     83.413(3)
_cell_volume     899.46(11)
_cell_formula_units_Z     2
_cell_measurement_reflns_used     7001
_cell_measurement_theta_min     2.342
_cell_measurement_theta_max     24.563
_cell_measurement_temperature     103(2)
_exptl_crystal_description     plate
_exptl_crystal_colour     colourless
_exptl_crystal_size_max     0.64
_exptl_crystal_size_mid     0.51
_exptl_crystal_size_min     0.13
_exptl_crystal_density_diffrn     1.395
_exptl_crystal_density_meas     ?
_exptl_crystal_density_method     'not measured'
_exptl_crystal_F_000     400
_exptl_absorpt_coefficient_mu     1.385
_exptl_absorpt_correction_type     multi-scan
_exptl_absorpt_process_details     '(SADABS; Sheldrick, 2002)'
_exptl_absorpt_correction_T_min     0.4709
_exptl_absorpt_correction_T_max     0.8404
_exptl_special_details     ?
_diffrn_ambient_temperature     103(2)
_diffrn_radiation_type     MoK\a
_diffrn_radiation_wavelength     0.71073
_diffrn_radiation_source     'fine-focus sealed tube'
_diffrn_radiation_monochromator     graphite
_diffrn_measurement_device_type     'Bruker SMART CCD area-detector'
_diffrn_measurement_method     'phi and omega scans'
_diffrn_detector_area_resol_mean     ?
_diffrn_reflns_number     9957
_diffrn_reflns_av_R_equivalents     0.0195
_diffrn_reflns_av_sigmaI/netI     0.0261
_diffrn_reflns_theta_min     1.66
_diffrn_reflns_theta_max     30.67
_diffrn_reflns_theta_full     25.00
_diffrn_measured_fraction_theta_max     0.891
_diffrn_measured_fraction_theta_full     0.988
_diffrn_reflns_limit_h_min     -9
_diffrn_reflns_limit_h_max     11
_diffrn_reflns_limit_k_min     -12
_diffrn_reflns_limit_k_max     12
_diffrn_reflns_limit_l_min     -17
_diffrn_reflns_limit_l_max     18
_diffrn_standards_number     ?
_diffrn_standards_interval_count     ?
_diffrn_standards_interval_time     ?
_diffrn_standards_decay_%     ?
_refine_special_details
;
Refinement of <i>F</i>^2^ against ALL reflections. The weighted <i>R</i>-factor
<i>wR</i> and goodness of fit <i>S</i> are based on <i>F</i>^2^, conventional
<i>R</i>-factors <i>R</i> are based on <i>F</i>, with <i>F</i> set to zero for
negative <i>F</i>^2^. The threshold expression of <i>F</i>^2^ >
\s(<i>F</i>^2^) is used only for calculating <i>R</i>-factors(gt) <i>etc</i>.
and is not relevant to the choice of reflections for refinement.
<i>R</i>-factors based on <i>F</i>^2^ are statistically about twice as large
as those based on <i>F</i>, and <i>R</i>- factors based on ALL data will be
even larger.
;
_reflns_number_total     4977
_reflns_number_gt     4508
_reflns_threshold_expression     I>2\s(I)
_refine_ls_structure_factor_coef     Fsqd
_refine_ls_matrix_type     full
_refine_ls_R_factor_all     0.0312
_refine_ls_R_factor_gt     0.0268
_refine_ls_wR_factor_gt     0.0673
_refine_ls_wR_factor_ref     0.0702
_refine_ls_goodness_of_fit_ref     1.001
_refine_ls_restrained_S_all     1.001
_refine_ls_number_reflns     4977
_refine_ls_number_parameters     214
_refine_ls_number_restraints     0
_refine_ls_hydrogen_treatment     constr
_refine_ls_weighting_scheme     calc
_refine_ls_weighting_details
         'calc w=1/[\s^2^(Fo^2^)+(0.0336P)^2^+0.4769P] where P=(Fo^2^+2Fc^2^)/3'
_atom_sites_solution_hydrogens     geom
_atom_sites_solution_primary     direct
_atom_sites_solution_secondary     difmap
_refine_ls_shift/su_max     0.003
_refine_ls_shift/su_mean     0.000
_refine_diff_density_max     0.815
_refine_diff_density_min     -0.541
_refine_ls_extinction_method     none
_refine_ls_extinction_coef     ?
loop_
    _atom_type_symbol
    _atom_type_description
    _atom_type_scat_dispersion_real
    _atom_type_scat_dispersion_imag
    _atom_type_scat_source
    'C' 'C' 0.0033 0.0016
                         'International Tables Vol C Tables 4.2.6.8 and 6.1.1.4'
    'H' 'H' 0.0000 0.0000
                         'International Tables Vol C Tables 4.2.6.8 and 6.1.1.4'
    'N' 'N' 0.0061 0.0033
                         'International Tables Vol C Tables 4.2.6.8 and 6.1.1.4'
    'O' 'O' 0.0106 0.0060
                         'International Tables Vol C Tables 4.2.6.8 and 6.1.1.4'
    'Zn' 'Zn' 0.2839 1.4301
                         'International Tables Vol C Tables 4.2.6.8 and 6.1.1.4'
_computing_data_collection     'SMART (Bruker, 1997)'
_computing_cell_refinement     'SAINT (Bruker, 1997)'
_computing_data_reduction     'SAINT (Bruker, 1997)'
_computing_structure_solution     'SHELXS97 (Sheldrick, 2008)'
_computing_structure_refinement     'SHELXL97 (Sheldrick, 2008)'
_computing_molecular_graphics     'SHELXTL (Sheldrick, 2008)'
_computing_publication_material     'SHELXTL (Sheldrick, 2008)'
loop_
    _atom_site_type_symbol
    _atom_site_label
    _atom_site_fract_x
    _atom_site_fract_y
    _atom_site_fract_z
    _atom_site_U_iso_or_equiv
    _atom_site_adp_type
    _atom_site_calc_flag
    _atom_site_refinement_flags
    _atom_site_occupancy
    _atom_site_symmetry_multiplicity
    _atom_site_disorder_assembly
    _atom_site_disorder_group
    Zn Zn 0.54308(2) 0.924864(17) 0.751108(12) 0.01951(5) Uani d . 1 1 . .
    O O1A 0.32476(13) 0.81656(11) 0.79509(8) 0.0236(2) Uani d . 1 1 . .
    O O2A 0.15956(15) 0.64045(12) 0.90620(9) 0.0302(2) Uani d . 1 1 . .
    O O1B 0.46956(13) 1.13117(11) 0.69599(8) 0.02141(19) Uani d . 1 1 . .
    O O2B 0.47457(14) 1.33455(11) 0.56379(8) 0.0244(2) Uani d . 1 1 . .
    N N1A 0.61225(15) 0.87359(13) 0.89469(9) 0.0202(2) Uani d . 1 1 . .
    N N1B 0.69909(15) 0.88855(13) 0.61512(9) 0.0199(2) Uani d . 1 1 . .
    C C1A 0.0663(2) 0.65066(19) 0.82025(14) 0.0326(3) Uani d . 1 1 . .
    H H1AA -0.0258 0.5813 0.8439 0.049 Uiso calc R 1 1 . .
    H H1AB 0.1483 0.6278 0.7560 0.049 Uiso calc R 1 1 . .
    H H1AC 0.0127 0.7499 0.8021 0.049 Uiso calc R 1 1 . .
    C C2A 0.30075(18) 0.72305(15) 0.88369(11) 0.0225(3) Uani d . 1 1 . .
    C C3A 0.3992(2) 0.69008(16) 0.96517(11) 0.0246(3) Uani d . 1 1 . .
    H H3AA 0.3658 0.6099 1.0233 0.030 Uiso calc R 1 1 . .
    C C4A 0.54370(19) 0.76365(15) 0.97014(11) 0.0212(3) Uani d . 1 1 . .
    C C5A 0.6216(2) 0.70783(17) 1.07104(12) 0.0276(3) Uani d . 1 1 . .
    H H5AA 0.7470 0.6799 1.0496 0.041 Uiso calc R 1 1 . .
    H H5AB 0.5609 0.6227 1.1160 0.041 Uiso calc R 1 1 . .
    H H5AC 0.6073 0.7848 1.1127 0.041 Uiso calc R 1 1 . .
    C C6A 0.75495(18) 0.94490(15) 0.91732(11) 0.0217(3) Uani d . 1 1 . .
    H H6AA 0.8526 0.8712 0.9317 0.026 Uiso calc R 1 1 . .
    H H6AB 0.7105 0.9852 0.9835 0.026 Uiso calc R 1 1 . .
    C C7A 0.8239(2) 1.06658(16) 0.82344(12) 0.0252(3) Uani d . 1 1 . .
    H H7AA 0.7286 1.1437 0.8120 0.030 Uiso calc R 1 1 . .
    H H7AB 0.8621 1.0279 0.7561 0.030 Uiso calc R 1 1 . .
    C C8A 0.9787(2) 1.13208(18) 0.84601(13) 0.0303(3) Uani d . 1 1 . .
    H H8AA 1.0179 1.2130 0.7856 0.045 Uiso calc R 1 1 . .
    H H8AB 1.0756 1.0571 0.8533 0.045 Uiso calc R 1 1 . .
    H H8AC 0.9417 1.1682 0.9136 0.045 Uiso calc R 1 1 . .
    C C1B 0.3431(2) 1.40060(16) 0.63758(12) 0.0254(3) Uani d . 1 1 . .
    H H1BA 0.3152 1.5019 0.6030 0.038 Uiso calc R 1 1 . .
    H H1BB 0.3871 1.3986 0.7036 0.038 Uiso calc R 1 1 . .
    H H1BC 0.2367 1.3466 0.6567 0.038 Uiso calc R 1 1 . .
    C C2B 0.53266(17) 1.19383(15) 0.59936(11) 0.0198(2) Uani d . 1 1 . .
    C C3B 0.65608(19) 1.13903(16) 0.52004(11) 0.0227(3) Uani d . 1 1 . .
    H H3BA 0.6949 1.2061 0.4539 0.027 Uiso calc R 1 1 . .
    C C4B 0.72970(17) 0.99394(15) 0.52762(11) 0.0203(2) Uani d . 1 1 . .
    C C5B 0.8511(2) 0.96427(17) 0.42470(11) 0.0251(3) Uani d . 1 1 . .
    H H5BA 0.9607 0.9128 0.4425 0.038 Uiso calc R 1 1 . .
    H H5BB 0.8773 1.0569 0.3735 0.038 Uiso calc R 1 1 . .
    H H5BC 0.7938 0.9039 0.3915 0.038 Uiso calc R 1 1 . .
    C C6B 0.78253(19) 0.74229(15) 0.60851(12) 0.0239(3) Uani d . 1 1 . .
    H H6BA 0.9067 0.7392 0.6156 0.029 Uiso calc R 1 1 . .
    H H6BB 0.7819 0.7233 0.5361 0.029 Uiso calc R 1 1 . .
    C C7B 0.6909(2) 0.62329(16) 0.69560(13) 0.0276(3) Uani d . 1 1 . .
    H H7BA 0.5660 0.6270 0.6899 0.033 Uiso calc R 1 1 . .
    H H7BB 0.6946 0.6397 0.7683 0.033 Uiso calc R 1 1 . .
    C C8B 0.7791(2) 0.47334(17) 0.68364(15) 0.0345(3) Uani d . 1 1 . .
    H H8BA 0.7201 0.3983 0.7421 0.052 Uiso calc R 1 1 . .
    H H8BB 0.9032 0.4702 0.6881 0.052 Uiso calc R 1 1 . .
    H H8BC 0.7706 0.4552 0.6130 0.052 Uiso calc R 1 1 . .
loop_
    _atom_site_aniso_label
    _atom_site_aniso_U_11
    _atom_site_aniso_U_22
    _atom_site_aniso_U_33
    _atom_site_aniso_U_12
    _atom_site_aniso_U_13
    _atom_site_aniso_U_23
    Zn 0.01943(8) 0.02190(8) 0.01611(8) -0.00083(6) -0.00332(5) -0.00224(5)
    O1A 0.0198(5) 0.0271(5) 0.0231(5) -0.0020(4) -0.0047(4) -0.0026(4)
    O2A 0.0254(5) 0.0325(6) 0.0328(6) -0.0100(4) -0.0064(4) -0.0023(4)
    O1B 0.0212(5) 0.0235(5) 0.0181(4) -0.0015(4) -0.0029(4) -0.0023(4)
    O2B 0.0245(5) 0.0230(5) 0.0217(5) 0.0005(4) -0.0015(4) -0.0003(4)
    N1A 0.0203(5) 0.0225(5) 0.0181(5) -0.0012(4) -0.0037(4) -0.0048(4)
    N1B 0.0175(5) 0.0237(5) 0.0195(5) -0.0019(4) -0.0048(4) -0.0055(4)
    C1A 0.0245(7) 0.0379(8) 0.0389(8) -0.0046(6) -0.0085(6) -0.0120(7)
    C2A 0.0197(6) 0.0222(6) 0.0244(6) -0.0017(5) -0.0011(5) -0.0054(5)
    C3A 0.0273(7) 0.0235(6) 0.0212(6) -0.0043(5) -0.0034(5) -0.0013(5)
    C4A 0.0224(6) 0.0223(6) 0.0181(6) 0.0019(5) -0.0033(5) -0.0048(5)
    C5A 0.0337(8) 0.0294(7) 0.0189(6) -0.0040(6) -0.0074(5) -0.0003(5)
    C6A 0.0203(6) 0.0258(6) 0.0196(6) -0.0016(5) -0.0046(5) -0.0055(5)
    C7A 0.0219(7) 0.0296(7) 0.0233(6) -0.0043(5) -0.0044(5) -0.0028(5)
    C8A 0.0225(7) 0.0362(8) 0.0323(7) -0.0074(6) -0.0047(6) -0.0054(6)
    C1B 0.0256(7) 0.0230(6) 0.0244(6) 0.0011(5) -0.0022(5) -0.0026(5)
    C2B 0.0163(6) 0.0224(6) 0.0209(6) -0.0030(5) -0.0062(5) -0.0019(5)
    C3B 0.0205(6) 0.0254(6) 0.0196(6) -0.0036(5) -0.0019(5) -0.0005(5)
    C4B 0.0152(6) 0.0285(6) 0.0188(6) -0.0034(5) -0.0047(4) -0.0062(5)
    C5B 0.0227(7) 0.0326(7) 0.0196(6) -0.0028(5) -0.0016(5) -0.0065(5)
    C6B 0.0235(7) 0.0249(6) 0.0237(6) 0.0002(5) -0.0038(5) -0.0076(5)
    C7B 0.0242(7) 0.0234(7) 0.0331(7) -0.0011(5) -0.0028(6) -0.0048(6)
    C8B 0.0321(8) 0.0245(7) 0.0447(9) 0.0001(6) -0.0043(7) -0.0070(6)
_geom_special_details
;
All e.s.d.'s (except the e.s.d. in the dihedral angle between two l.s. planes)
are estimated using the full covariance matrix. The cell e.s.d.'s are taken
into account individually in the estimation of e.s.d.'s in distances, angles
and torsion angles; correlations between e.s.d.'s in cell parameters are only
used when they are defined by crystal symmetry. An approximate (isotropic)
treatment of cell e.s.d.'s is used for estimating e.s.d.'s involving l.s.
planes.
;
loop_
    _geom_bond_atom_site_label_1
    _geom_bond_atom_site_label_2
    _geom_bond_site_symmetry_2
    _geom_bond_distance
    _geom_bond_publ_flag
    Zn O1B . 1.9784(10) y
    Zn N1A . 1.9784(12) y
    Zn N1B . 1.9785(11) y
    Zn O1A . 1.9963(10) y
    O1A C2A . 1.2653(17) .
    O2A C2A . 1.3644(17) .
    O2A C1A . 1.432(2) .
    O1B C2B . 1.2666(16) .
    O2B C2B . 1.3615(16) .
    O2B C1B . 1.4292(17) .
    N1A C4A . 1.3218(18) .
    N1A C6A . 1.4773(18) .
    N1B C4B . 1.3197(18) .
    N1B C6B . 1.4694(18) .
    C1A H1AA . 0.9800 n
    C1A H1AB . 0.9800 n
    C1A H1AC . 0.9800 n
    C2A C3A . 1.392(2) n
    C3A C4A . 1.411(2) n
    C3A H3AA . 0.9500 n
    C4A C5A . 1.515(2) n
    C5A H5AA . 0.9800 n
    C5A H5AB . 0.9800 n
    C5A H5AC . 0.9800 n
    C6A C7A . 1.515(2) n
    C6A H6AA . 0.9900 n
    C6A H6AB . 0.9900 n
    C7A C8A . 1.527(2) n
    C7A H7AA . 0.9900 n
    C7A H7AB . 0.9900 n
    C8A H8AA . 0.9800 n
    C8A H8AB . 0.9800 n
    C8A H8AC . 0.9800 n
    C1B H1BA . 0.9800 n
    C1B H1BB . 0.9800 n
    C1B H1BC . 0.9800 n
    C2B C3B . 1.3915(19) n
    C3B C4B . 1.413(2) n
    C3B H3BA . 0.9500 n
    C4B C5B . 1.5143(19) n
    C5B H5BA . 0.9800 n
    C5B H5BB . 0.9800 n
    C5B H5BC . 0.9800 n
    C6B C7B . 1.513(2) n
    C6B H6BA . 0.9900 n
    C6B H6BB . 0.9900 n
    C7B C8B . 1.526(2) n
    C7B H7BA . 0.9900 n
    C7B H7BB . 0.9900 n
    C8B H8BA . 0.9800 n
    C8B H8BB . 0.9800 n
    C8B H8BC . 0.9800 n
loop_
    _geom_angle_atom_site_label_1
    _geom_angle_atom_site_label_2
    _geom_angle_atom_site_label_3
    _geom_angle_site_symmetry_1
    _geom_angle_site_symmetry_3
    _geom_angle
    _geom_angle_publ_flag
    O1B Zn N1A . . 117.85(4) y
    O1B Zn N1B . . 97.63(4) y
    N1A Zn N1B . . 123.66(5) y
    O1B Zn O1A . . 106.41(4) y
    N1A Zn O1A . . 96.73(5) y
    N1B Zn O1A . . 114.34(5) y
    C2A O1A Zn . . 119.24(9) n
    C2A O2A C1A . . 116.87(12) n
    C2B O1B Zn . . 120.03(9) n
    C2B O2B C1B . . 117.56(11) n
    C4A N1A C6A . . 117.53(12) n
    C4A N1A Zn . . 120.54(10) n
    C6A N1A Zn . . 121.60(9) n
    C4B N1B C6B . . 118.11(11) n
    C4B N1B Zn . . 121.21(9) n
    C6B N1B Zn . . 120.67(9) n
    O2A C1A H1AA . . 109.5 n
    O2A C1A H1AB . . 109.5 n
    H1AA C1A H1AB . . 109.5 n
    O2A C1A H1AC . . 109.5 n
    H1AA C1A H1AC . . 109.5 n
    H1AB C1A H1AC . . 109.5 n
    O1A C2A O2A . . 117.82(13) n
    O1A C2A C3A . . 129.20(13) n
    O2A C2A C3A . . 112.99(12) n
    C2A C3A C4A . . 126.59(13) n
    C2A C3A H3AA . . 116.7 n
    C4A C3A H3AA . . 116.7 n
    N1A C4A C3A . . 124.94(13) n
    N1A C4A C5A . . 119.84(13) n
    C3A C4A C5A . . 115.22(12) n
    C4A C5A H5AA . . 109.5 n
    C4A C5A H5AB . . 109.5 n
    H5AA C5A H5AB . . 109.5 n
    C4A C5A H5AC . . 109.5 n
    H5AA C5A H5AC . . 109.5 n
    H5AB C5A H5AC . . 109.5 n
    N1A C6A C7A . . 112.03(11) n
    N1A C6A H6AA . . 109.2 n
    C7A C6A H6AA . . 109.2 n
    N1A C6A H6AB . . 109.2 n
    C7A C6A H6AB . . 109.2 n
    H6AA C6A H6AB . . 107.9 n
    C6A C7A C8A . . 110.95(12) n
    C6A C7A H7AA . . 109.5 n
    C8A C7A H7AA . . 109.5 n
    C6A C7A H7AB . . 109.5 n
    C8A C7A H7AB . . 109.5 n
    H7AA C7A H7AB . . 108.0 n
    C7A C8A H8AA . . 109.5 n
    C7A C8A H8AB . . 109.5 n
    H8AA C8A H8AB . . 109.5 n
    C7A C8A H8AC . . 109.5 n
    H8AA C8A H8AC . . 109.5 n
    H8AB C8A H8AC . . 109.5 n
    O2B C1B H1BA . . 109.5 n
    O2B C1B H1BB . . 109.5 n
    H1BA C1B H1BB . . 109.5 n
    O2B C1B H1BC . . 109.5 n
    H1BA C1B H1BC . . 109.5 n
    H1BB C1B H1BC . . 109.5 n
    O1B C2B O2B . . 118.07(12) n
    O1B C2B C3B . . 129.19(13) n
    O2B C2B C3B . . 112.75(12) n
    C2B C3B C4B . . 126.74(13) n
    C2B C3B H3BA . . 116.6 n
    C4B C3B H3BA . . 116.6 n
    N1B C4B C3B . . 124.95(12) n
    N1B C4B C5B . . 120.39(12) n
    C3B C4B C5B . . 114.65(12) n
    C4B C5B H5BA . . 109.5 n
    C4B C5B H5BB . . 109.5 n
    H5BA C5B H5BB . . 109.5 n
    C4B C5B H5BC . . 109.5 n
    H5BA C5B H5BC . . 109.5 n
    H5BB C5B H5BC . . 109.5 n
    N1B C6B C7B . . 112.72(11) n
    N1B C6B H6BA . . 109.0 n
    C7B C6B H6BA . . 109.0 n
    N1B C6B H6BB . . 109.0 n
    C7B C6B H6BB . . 109.0 n
    H6BA C6B H6BB . . 107.8 n
    C6B C7B C8B . . 110.83(13) n
    C6B C7B H7BA . . 109.5 n
    C8B C7B H7BA . . 109.5 n
    C6B C7B H7BB . . 109.5 n
    C8B C7B H7BB . . 109.5 n
    H7BA C7B H7BB . . 108.1 n
    C7B C8B H8BA . . 109.5 n
    C7B C8B H8BB . . 109.5 n
    H8BA C8B H8BB . . 109.5 n
    C7B C8B H8BC . . 109.5 n
    H8BA C8B H8BC . . 109.5 n
    H8BB C8B H8BC . . 109.5 n
loop_
    _geom_torsion_atom_site_label_1
    _geom_torsion_atom_site_label_2
    _geom_torsion_atom_site_label_3
    _geom_torsion_atom_site_label_4
    _geom_torsion_site_symmetry_1
    _geom_torsion_site_symmetry_2
    _geom_torsion_site_symmetry_3
    _geom_torsion_site_symmetry_4
    _geom_torsion
    _geom_torsion_publ_flag
    O1B Zn O1A C2A . . . . -136.62(10) ?
    N1A Zn O1A C2A . . . . -14.94(11) ?
    N1B Zn O1A C2A . . . . 116.82(10) ?
    N1A Zn O1B C2B . . . . 132.15(10) ?
    N1B Zn O1B C2B . . . . -2.54(11) ?
    O1A Zn O1B C2B . . . . -120.76(10) ?
    O1B Zn N1A C4A . . . . 129.69(10) ?
    N1B Zn N1A C4A . . . . -108.15(11) ?
    O1A Zn N1A C4A . . . . 17.10(11) ?
    O1B Zn N1A C6A . . . . -57.14(11) ?
    N1B Zn N1A C6A . . . . 65.01(11) ?
    O1A Zn N1A C6A . . . . -169.74(10) ?
    O1B Zn N1B C4B . . . . 3.50(11) ?
    N1A Zn N1B C4B . . . . -127.45(10) ?
    O1A Zn N1B C4B . . . . 115.43(10) ?
    O1B Zn N1B C6B . . . . -175.72(10) ?
    N1A Zn N1B C6B . . . . 53.32(12) ?
    O1A Zn N1B C6B . . . . -63.79(11) ?
    Zn O1A C2A O2A . . . . -173.49(9) ?
    Zn O1A C2A C3A . . . . 6.7(2) ?
    C1A O2A C2A O1A . . . . 9.44(19) ?
    C1A O2A C2A C3A . . . . -170.72(13) ?
    O1A C2A C3A C4A . . . . 5.2(3) ?
    O2A C2A C3A C4A . . . . -174.58(13) ?
    C6A N1A C4A C3A . . . . 175.45(13) ?
    Zn N1A C4A C3A . . . . -11.12(19) ?
    C6A N1A C4A C5A . . . . -4.78(18) ?
    Zn N1A C4A C5A . . . . 168.66(10) ?
    C2A C3A C4A N1A . . . . -2.6(2) ?
    C2A C3A C4A C5A . . . . 177.56(14) ?
    C4A N1A C6A C7A . . . . 178.77(12) ?
    Zn N1A C6A C7A . . . . 5.41(15) ?
    N1A C6A C7A C8A . . . . -176.50(12) ?
    Zn O1B C2B O2B . . . . 178.12(9) ?
    Zn O1B C2B C3B . . . . -1.2(2) ?
    C1B O2B C2B O1B . . . . -1.40(18) ?
    C1B O2B C2B C3B . . . . 178.06(12) ?
    O1B C2B C3B C4B . . . . 5.5(3) ?
    O2B C2B C3B C4B . . . . -173.93(13) ?
    C6B N1B C4B C3B . . . . 178.33(13) ?
    Zn N1B C4B C3B . . . . -0.91(19) ?
    C6B N1B C4B C5B . . . . -1.41(19) ?
    Zn N1B C4B C5B . . . . 179.35(10) ?
    C2B C3B C4B N1B . . . . -4.1(2) ?
    C2B C3B C4B C5B . . . . 175.68(14) ?
    C4B N1B C6B C7B . . . . -159.60(13) ?
    Zn N1B C6B C7B . . . . 19.65(16) ?
    N1B C6B C7B C8B . . . . 178.50(13) ?
data_global
_journal_date_recd_electronic     2011-10-22
_journal_date_accepted     2011-10-27
_journal_name_full     'Acta Crystallographica, Section E'
_journal_year     2011
_journal_volume     67
_journal_issue     12
_journal_page_first     m1692
_journal_page_last     m1692
_journal_paper_category     QM
_journal_coeditor_code     BT5685
_publ_contact_author_name     'Jason S. Matthews'
_publ_contact_author_address
;Howard University
Department of Chemistry
525 College Street N.W.
Washington
DC 20059
USA
;
_publ_contact_author_email     jsmatthews@howard.edu
_publ_contact_author_phone     '202-806-6892'
_publ_section_title
;
Bis[methyl 3-(propylamino)but-2-enoato]zinc
;
loop_
    _publ_author_name
    _publ_author_address
    'Onakoya, Olamide O.'
;Howard University
Department of Chemistry
525 College Street N.W.
Washington
DC 20059
USA
;
    'Johnson, Keneshia O.'
;Howard University
Department of Chemistry
525 College Street N.W.
Washington
DC 20059
USA
;
    'Butcher, Raymond J.'
;Howard University
Department of Chemistry
525 College Street N.W.
Washington
DC 20059
USA
;
    'Matthews, Jason S.'
;Howard University
Department of Chemistry
525 College Street N.W.
Washington
DC 20059
USA
;
