# Supplementary material for: Bis[methyl 3-(propyl­amino)­but-2-eno­ato]zinc
Source: Acta Crystallogr Sect E Struct Rep Online. 2011 Nov 5;67(Pt 12):m1692. doi: 10.1107/S160053681104520X (PMC3238618; doi:10.1107/S160053681104520X)
Supplement: Supplementary file 2 [file e-67-m1692-Isup2.hkl]

# 
# h,k,l, Fc-squared, Fo-squared, sigma(Fo-squared) and status flag 
# 
data_I
_shelx_title ' ola1m in P-1' 
_shelx_refln_list_code          4 
_shelx_F_calc_maximum      137.46 
_exptl_crystal_F_000       400.00 
_reflns_d_resolution_high  0.6966 
 
loop_ 
 _symmetry_equiv_pos_as_xyz 
 'x, y, z' 
 '-x, -y, -z' 
 
_cell_length_a     7.8087 
_cell_length_b     9.4353 
_cell_length_c    12.8788 
_cell_angle_alpha  76.820 
_cell_angle_beta   77.381 
_cell_angle_gamma  83.413 
 
_shelx_F_squared_multiplier     1.000 
 
loop_ 
 _refln_index_h 
 _refln_index_k 
 _refln_index_l 
 _refln_F_squared_calc 
 _refln_F_squared_meas 
 _refln_F_squared_sigma 
 _refln_observed_status 
   1   0   0    12598.02    13590.75    217.12 o 
   2   0   0      256.04      286.72      8.69 o 
   3   0   0      565.06      581.04      9.35 o 
   4   0   0      719.77      750.85     20.18 o 
   5   0   0      266.02      269.88      8.00 o 
   6   0   0      214.13      220.58      7.26 o 
   7   0   0       57.23       55.97      3.54 o 
   8   0   0      194.36      177.04      6.59 o 
   9   0   0       95.99       83.55      4.91 o 
  10   0   0      166.19      172.60      7.94 o 
 -10   1   0      251.49      245.09      9.63 o 
  -9   1   0      236.84      243.70      9.13 o 
  -8   1   0      370.51      362.93      8.03 o 
  -7   1   0      356.82      333.34     10.01 o 
  -6   1   0      209.55      211.06      6.69 o 
  -5   1   0      325.34      368.34     10.41 o 
  -4   1   0      121.30      130.91      4.12 o 
  -3   1   0       99.03       90.00      2.91 o 
  -2   1   0        3.00        6.70      0.50 o 
  -1   1   0     1267.59     1303.58     25.44 o 
   0   1   0     7357.38     6737.14    129.68 o 
   1   1   0     3429.09     3356.42     46.57 o 
   2   1   0     4687.28     4825.33     85.86 o 
   3   1   0     1809.29     1827.61     32.07 o 
   4   1   0     3406.63     3607.87     71.97 o 
   5   1   0     1478.49     1624.73     43.10 o 
   6   1   0      279.36      301.32      9.21 o 
   7   1   0       85.41       88.27      4.50 o 
   8   1   0       67.90       57.59      4.28 o 
   9   1   0        0.88       -2.57      3.26 o 
  10   1   0       49.95       42.58      4.70 o 
 -10   2   0      292.55      303.95     11.22 o 
  -9   2   0       64.07       68.19      4.93 o 
  -8   2   0       18.38       18.09      3.18 o 
  -7   2   0      189.03      181.32      4.50 o 
  -6   2   0      750.36      744.69     14.65 o 
  -5   2   0      936.42      956.15     34.56 o 
  -4   2   0      863.61      845.32     16.24 o 
  -3   2   0       21.55       20.85      0.85 o 
  -2   2   0        8.72       14.26      0.89 o 
  -1   2   0      818.18      886.12     43.81 o 
   0   2   0       11.60        9.39      1.03 o 
   1   2   0       44.25       39.18      1.16 o 
   2   2   0      176.84      206.79      2.74 o 
   3   2   0     3328.95     3449.19     57.31 o 
   4   2   0     2976.68     3036.27     69.50 o 
   5   2   0     1141.21     1152.02     17.95 o 
   6   2   0      345.97      358.53     10.82 o 
   7   2   0        7.25        3.04      2.81 o 
   8   2   0        3.57        4.12      3.06 o 
   9   2   0        4.51        6.05      3.60 o 
  10   2   0        0.16        2.49      4.00 o 
 -10   3   0       48.53       61.37      5.47 o 
  -9   3   0        1.65       -0.38      3.08 o 
  -8   3   0      124.47      106.95      5.17 o 
  -7   3   0      667.40      634.05     18.59 o 
  -6   3   0     1783.61     1776.84     49.05 o 
  -5   3   0      695.73      635.98     12.44 o 
  -4   3   0      265.75      211.36      3.71 o 
  -3   3   0       38.76       24.16      1.36 o 
  -2   3   0     3658.65     3947.22     76.69 o 
  -1   3   0     1048.20     1073.45     21.14 o 
   0   3   0      562.33      510.56      7.27 o 
   1   3   0      402.07      377.30      6.42 o 
   2   3   0     2511.50     2474.19     51.30 o 
   3   3   0     2460.19     2493.82     30.50 o 
   4   3   0       92.11       90.66      1.59 o 
   5   3   0      993.43      981.02     15.36 o 
   6   3   0     1081.48     1048.75     19.86 o 
   7   3   0      187.17      197.41      7.34 o 
   8   3   0      159.99      170.97      7.04 o 
   9   3   0      291.93      306.70     10.80 o 
  10   3   0        3.64        4.78      4.46 o 
  -9   4   0      164.27      158.07      7.06 o 
  -8   4   0      185.23      174.29      6.98 o 
  -7   4   0      320.89      299.31      9.81 o 
  -6   4   0     1442.25     1335.15     37.27 o 
  -5   4   0     1498.11     1487.76     29.50 o 
  -4   4   0      408.20      388.34     10.16 o 
  -3   4   0      152.71      135.99      3.40 o 
  -2   4   0     3076.74     3004.92     58.60 o 
  -1   4   0     2814.08     2898.23     56.48 o 
   0   4   0     2265.41     2266.02     30.30 o 
   1   4   0       12.24       12.74      0.64 o 
   2   4   0        5.58        7.82      1.50 o 
   3   4   0      385.91      387.54      5.05 o 
   4   4   0      849.46      846.71     10.66 o 
   5   4   0      665.82      671.34     12.89 o 
   6   4   0      178.71      185.45      6.81 o 
   7   4   0      422.45      437.27     13.49 o 
   9   4   0      269.17      272.45     10.23 o 
  10   4   0       26.18       22.17      5.19 o 
  -9   5   0       43.48       38.72      4.30 o 
  -8   5   0       24.24       19.44      3.40 o 
  -7   5   0       64.53       60.05      4.06 o 
  -6   5   0       10.54       10.31      2.51 o 
  -5   5   0       86.45       91.95      3.08 o 
  -4   5   0      596.28      578.66     12.03 o 
  -3   5   0     1313.26     1271.53     25.31 o 
  -2   5   0      693.02      682.35     15.07 o 
  -1   5   0     2087.20     2033.11     60.26 o 
   0   5   0     1334.96     1363.92     18.41 o 
   1   5   0      150.43      141.79      2.34 o 
   2   5   0      704.38      699.78     10.46 o 
   3   5   0        2.79        4.12      0.73 o 
   4   5   0       15.58       22.57      1.10 o 
   5   5   0      468.87      432.23      9.01 o 
   6   5   0      210.39      196.80      7.22 o 
   7   5   0      165.34      144.34      6.35 o 
   8   5   0      125.53      118.06      6.17 o 
  -9   6   0       60.46       58.60      5.13 o 
  -8   6   0       46.79       46.24      4.36 o 
  -7   6   0        7.43        6.71      2.81 o 
  -6   6   0        8.15        7.98      2.04 o 
  -5   6   0       60.03       66.11      2.83 o 
  -4   6   0      102.91      100.77      3.29 o 
  -3   6   0      184.03      168.17      4.98 o 
  -2   6   0      490.57      440.25     12.28 o 
  -1   6   0      769.52      720.62     14.77 o 
   0   6   0      394.98      382.46      5.53 o 
   1   6   0      433.46      408.22      5.88 o 
   2   6   0      143.35      139.40      2.47 o 
   3   6   0      454.80      434.26      6.51 o 
   4   6   0      158.08      144.73      3.27 o 
   5   6   0      104.32       98.74      2.70 o 
   6   6   0       44.96       36.15      2.52 o 
   7   6   0       49.31       46.78      4.42 o 
   8   6   0      142.62      138.29      6.83 o 
   9   6   0      205.93      201.57      8.91 o 
  -8   7   0      289.07      276.13     10.09 o 
  -7   7   0      107.65      117.06      5.79 o 
  -6   7   0        2.76        1.91      2.12 o 
  -5   7   0        5.11        6.21      1.95 o 
  -4   7   0      122.47      106.88      3.57 o 
  -3   7   0      686.36      610.39     12.89 o 
  -2   7   0       54.32       51.32      2.66 o 
  -1   7   0        4.84        6.93      1.21 o 
   0   7   0      699.58      686.41      9.59 o 
   1   7   0     1221.14     1207.17     16.47 o 
   2   7   0     1502.24     1532.20     20.77 o 
   3   7   0     1591.63     1627.17     25.92 o 
   4   7   0      212.31      220.53      4.43 o 
   5   7   0      100.54      101.57      2.91 o 
   6   7   0       11.98       10.42      2.26 o 
   7   7   0        7.22        6.51      3.56 o 
   8   7   0       26.75       24.59      4.56 o 
   9   7   0      131.58      131.41      7.50 o 
  -7   8   0      134.18      133.54      6.49 o 
  -6   8   0      253.65      238.94      6.43 o 
  -5   8   0      121.67      115.89      4.13 o 
  -4   8   0        1.58        1.75      1.94 o 
  -3   8   0       49.56       41.58      2.67 o 
  -2   8   0        8.93        6.78      1.86 o 
  -1   8   0      393.66      379.83      6.74 o 
   0   8   0       63.04       66.13      2.18 o 
   1   8   0      249.42      262.69      4.18 o 
   2   8   0     1139.61     1178.81     37.53 o 
   3   8   0      630.80      631.21     25.87 o 
   4   8   0       85.58       89.20      2.77 o 
   5   8   0      183.93      197.57      4.83 o 
   6   8   0      166.76      168.31      4.99 o 
   7   8   0      102.23      101.44      6.13 o 
   8   8   0        2.93        3.02      4.20 o 
  -7   9   0       42.97       50.42      4.86 o 
  -6   9   0        4.95        2.39      3.39 o 
  -5   9   0       71.90       76.91      4.38 o 
  -4   9   0       48.19       47.37      3.25 o 
  -3   9   0       57.59       54.68      3.18 o 
  -2   9   0       42.42       37.90      2.03 o 
  -1   9   0        9.03       11.85      1.56 o 
   0   9   0       83.04       94.39      2.69 o 
   1   9   0       36.15       44.60      3.24 o 
   2   9   0        5.73        5.01      2.08 o 
   3   9   0      125.27      122.24      6.15 o 
   4   9   0       31.29       28.25      2.10 o 
   5   9   0       70.57       72.53      2.91 o 
   6   9   0       52.88       60.08      3.50 o 
   7   9   0       63.44       70.09      3.87 o 
  -6  10   0       21.42       15.79      3.98 o 
  -5  10   0      145.51      156.51      5.41 o 
  -4  10   0       16.57       17.22      2.11 o 
  -3  10   0        1.37        1.33      1.66 o 
  -2  10   0       25.09       20.71      2.69 o 
  -1  10   0        8.23        9.26      2.29 o 
   0  10   0        6.12       10.90      2.30 o 
   1  10   0      100.17       88.20      3.66 o 
   2  10   0       81.63       84.32      3.70 o 
   3  10   0      386.99      390.38     12.38 o 
   4  10   0       97.60      105.42      5.23 o 
   5  10   0       78.62       88.44      3.22 o 
   6  10   0       29.39       30.98      4.28 o 
   7  10   0       35.31       31.30      4.72 o 
  -5  11   0      365.18      418.11     13.59 o 
  -4  11   0      316.09      346.09      7.00 o 
  -3  11   0       68.14       72.76      3.96 o 
  -2  11   0        7.15        5.95      3.49 o 
  -1  11   0        4.81        4.00      2.41 o 
   0  11   0       15.32       26.34      2.82 o 
   1  11   0        2.37        5.38      3.31 o 
   2  11   0       48.71       55.68      3.48 o 
   3  11   0       11.95       10.90      2.73 o 
   4  11   0      103.49      113.17      4.70 o 
   5  11   0      110.75      109.66      6.79 o 
  -3  12   0      208.50      217.53      9.07 o 
  -2  12   0      170.35      182.29      5.92 o 
  -1  12   0       75.64       81.14      4.57 o 
   0  12   0       11.72       16.80      2.96 o 
   1  12   0       27.32       32.96      3.25 o 
   2  12   0       10.40       14.08      3.12 o 
   3  12   0        5.06        7.33      3.08 o 
   4  12   0        8.87       10.94      4.99 o 
  -4 -12   1      128.92      159.37      8.22 o 
  -3 -12   1       58.52       63.76      6.48 o 
  -2 -12   1       88.53       96.68      5.23 o 
  -1 -12   1      183.91      199.90      6.17 o 
   0 -12   1        7.78        8.55      2.80 o 
   1 -12   1        5.06        9.31      2.84 o 
   2 -12   1       37.15       34.46      4.32 o 
   3 -12   1        3.97        0.80      3.48 o 
  -5 -11   1        7.55       10.29      4.28 o 
  -4 -11   1      189.99      206.32     12.87 o 
  -3 -11   1      148.02      159.30      7.05 o 
  -2 -11   1      308.11      323.20      8.17 o 
  -1 -11   1      156.85      173.88      5.45 o 
   0 -11   1      192.69      212.14      6.11 o 
   1 -11   1       89.91       94.96      4.11 o 
   2 -11   1       44.75       42.55      3.26 o 
   3 -11   1       60.29       67.76      4.31 o 
   4 -11   1       34.91       33.09      2.62 o 
  -7 -10   1       49.29       51.60      5.11 o 
  -6 -10   1       76.86       77.38      8.07 o 
  -5 -10   1      317.38      327.27      7.99 o 
  -4 -10   1      245.55      249.59      6.72 o 
  -3 -10   1      136.52      138.87      4.70 o 
  -2 -10   1       76.77       79.26      5.33 o 
  -1 -10   1      121.86      131.01      4.49 o 
   0 -10   1      526.40      542.60     15.60 o 
   1 -10   1      368.93      364.80      8.56 o 
   2 -10   1      256.95      249.88      5.18 o 
   3 -10   1       28.54       29.92      3.53 o 
   4 -10   1       95.80       97.52      3.31 o 
   5 -10   1       26.00       23.35      2.52 o 
   6 -10   1        5.34        8.83      3.10 o 
  -7  -9   1       55.33       59.89      5.25 o 
  -6  -9   1        3.17        4.70      2.47 o 
  -5  -9   1        0.72       -1.84      2.18 o 
  -4  -9   1       47.04       47.82      2.46 o 
  -3  -9   1        5.55        6.71      1.70 o 
  -2  -9   1       26.77       25.18      3.95 o 
  -1  -9   1      400.88      413.68      9.43 o 
   0  -9   1      444.22      463.81     12.04 o 
   1  -9   1      394.70      396.73      7.14 o 
   2  -9   1      314.11      309.77      5.90 o 
   3  -9   1      278.13      277.46      5.53 o 
   4  -9   1      572.29      559.34      9.88 o 
   5  -9   1      232.13      228.31      6.48 o 
   6  -9   1        5.34        1.14      2.58 o 
   7  -9   1        3.62        4.18      3.50 o 
  -8  -8   1      160.35      147.59      7.44 o 
  -7  -8   1      136.21      124.80      6.41 o 
  -6  -8   1      187.82      190.01      5.39 o 
  -5  -8   1      119.12      120.03      3.27 o 
  -4  -8   1      447.12      441.57      7.87 o 
  -3  -8   1      313.36      312.39      5.86 o 
  -2  -8   1        0.22       -1.39      1.39 o 
  -1  -8   1      215.70      216.21      4.31 o 
   0  -8   1      447.87      437.20      7.65 o 
   1  -8   1      110.53      117.28      2.92 o 
   3  -8   1      209.97      215.67      5.72 o 
   4  -8   1      420.10      413.89      9.43 o 
   5  -8   1      293.93      300.73      7.41 o 
   6  -8   1      103.40      109.84      4.23 o 
   7  -8   1       56.98       66.96      4.97 o 
   8  -8   1       22.16       18.33      4.04 o 
  -8  -7   1      361.76      361.12     12.40 o 
  -7  -7   1      381.66      373.14     12.22 o 
  -6  -7   1      402.70      381.83     13.37 o 
  -5  -7   1      398.12      375.02     17.99 o 
  -4  -7   1      154.16      158.51      3.57 o 
  -3  -7   1      118.90      107.46      3.47 o 
  -2  -7   1      698.55      689.01      9.70 o 
  -1  -7   1      239.69      231.74      3.72 o 
   0  -7   1      177.74      171.23      2.94 o 
   1  -7   1      152.53      141.10      3.14 o 
   2  -7   1       84.43      103.97      2.71 o 
   3  -7   1      284.74      301.57      7.07 o 
   4  -7   1      504.31      474.18     10.38 o 
   5  -7   1      450.59      437.51      9.78 o 
   6  -7   1      294.33      321.98      7.74 o 
   7  -7   1      193.09      211.82      8.18 o 
   8  -7   1      121.72      121.76      6.31 o 
  -9  -6   1        2.21       -0.52      4.44 o 
  -8  -6   1       76.43       77.07      5.59 o 
  -7  -6   1      472.80      433.49     13.59 o 
  -6  -6   1      703.64      717.58     20.54 o 
  -5  -6   1     1100.61     1077.37     25.72 o 
  -4  -6   1      543.53      521.66      9.02 o 
  -3  -6   1      229.62      240.14      3.81 o 
  -2  -6   1      393.26      420.18      8.31 o 
  -1  -6   1       47.71       41.57      1.34 o 
   0  -6   1      182.57      151.59      2.58 o 
   1  -6   1      150.24      159.82      3.26 o 
   2  -6   1      122.25      126.97      5.11 o 
   3  -6   1      282.34      276.83      6.43 o 
   4  -6   1      457.54      444.69      9.64 o 
   5  -6   1     1351.52     1324.06     26.61 o 
   6  -6   1      616.72      609.59     15.11 o 
   7  -6   1      275.88      295.11     10.03 o 
   8  -6   1      239.63      242.80      9.03 o 
   9  -6   1       96.39      107.55      6.23 o 
  -9  -5   1       68.01       63.79      5.79 o 
  -8  -5   1        9.46        7.50      3.68 o 
  -7  -5   1      231.82      226.84      8.36 o 
  -6  -5   1      212.79      203.42      7.42 o 
  -5  -5   1      899.77      890.08     14.54 o 
  -4  -5   1     2373.83     2293.31     30.81 o 
  -3  -5   1     1852.89     1750.74     23.56 o 
  -2  -5   1     2163.27     2174.21     29.10 o 
  -1  -5   1     2448.68     2388.65     31.97 o 
   0  -5   1       98.32       87.01      2.18 o 
   1  -5   1       84.60       82.84      6.88 o 
   2  -5   1      583.03      549.04     11.33 o 
   3  -5   1       77.77       68.73      2.46 o 
   4  -5   1      136.17      146.18      3.91 o 
   5  -5   1       95.53       90.13      3.05 o 
   6  -5   1      170.69      170.09      6.33 o 
   7  -5   1      269.07      273.88      9.29 o 
   8  -5   1      226.90      239.00      8.68 o 
   9  -5   1      409.32      422.68     13.85 o 
 -10  -4   1      183.89      186.99      8.89 o 
  -9  -4   1      274.96      240.97      9.41 o 
  -8  -4   1      241.26      217.83      8.30 o 
  -7  -4   1       22.21       16.32      3.36 o 
  -6  -4   1        3.15        3.00      2.67 o 
  -5  -4   1      326.87      318.01      5.47 o 
  -4  -4   1       60.29       46.27      1.34 o 
  -3  -4   1       96.78       79.84      1.59 o 
  -2  -4   1     4218.54     4185.51     55.73 o 
  -1  -4   1     3047.76     3087.92     41.17 o 
   0  -4   1     2053.08     2023.55     27.09 o 
   1  -4   1     5317.95     5288.05    102.75 o 
   2  -4   1      378.21      338.66      7.19 o 
   3  -4   1      264.14      249.21      5.51 o 
   4  -4   1     1519.27     1523.45     30.09 o 
   5  -4   1      351.81      336.92      7.40 o 
   6  -4   1       13.99       20.52      2.65 o 
   7  -4   1        1.34       -0.36      2.45 o 
   8  -4   1       47.58       44.35      4.00 o 
   9  -4   1      165.43      163.70      7.16 o 
 -10  -3   1      126.94      133.08      7.32 o 
  -9  -3   1       81.74       69.70      5.41 o 
  -8  -3   1      212.02      197.47      7.70 o 
  -7  -3   1      476.80      456.16      9.41 o 
  -6  -3   1      656.08      626.61     16.75 o 
  -5  -3   1       55.02       44.71      3.01 o 
  -4  -3   1        2.55        2.39      0.80 o 
  -3  -3   1      185.85      169.20      2.63 o 
  -2  -3   1      157.07      146.64      2.92 o 
  -1  -3   1     2995.07     2936.75     45.36 o 
   0  -3   1     1644.72     1538.61     20.66 o 
   1  -3   1     1928.55     1928.57     37.70 o 
   2  -3   1     2061.83     1953.45     38.19 o 
   3  -3   1      486.24      437.53     10.29 o 
   4  -3   1       38.03       28.97      2.18 o 
   5  -3   1       22.15       20.68      1.99 o 
   6  -3   1      114.40       98.66      4.32 o 
   7  -3   1       74.09       76.57      4.18 o 
   8  -3   1       43.90       37.81      3.58 o 
   9  -3   1       29.53       29.97      3.90 o 
  10  -3   1       47.34       50.88      5.07 o 
 -10  -2   1       60.95       60.67      5.53 o 
  -9  -2   1      227.99      226.62      8.60 o 
  -8  -2   1       46.68       44.37      4.06 o 
  -7  -2   1       60.00       56.27      4.08 o 
  -6  -2   1      443.70      448.23      9.06 o 
  -5  -2   1      271.41      265.84      5.61 o 
  -4  -2   1      151.67      160.91      3.60 o 
  -3  -2   1      468.78      477.29      7.60 o 
  -2  -2   1      140.89      126.43      1.94 o 
  -1  -2   1     2372.90     2250.17     30.01 o 
   0  -2   1       56.75       55.80      1.02 o 
   1  -2   1     4764.32     4695.48     91.25 o 
   2  -2   1      481.79      412.53      8.33 o 
   3  -2   1      230.48      195.16      4.16 o 
   4  -2   1      570.61      538.93      8.92 o 
   5  -2   1      640.36      612.74     12.03 o 
   6  -2   1      139.16      141.65      3.57 o 
   7  -2   1      377.93      352.64      7.53 o 
   8  -2   1        1.11        0.10      2.65 o 
   9  -2   1      268.37      275.65      9.85 o 
  10  -2   1       46.70       54.12      5.07 o 
 -10  -1   1       32.22       32.77      4.42 o 
  -9  -1   1      164.45      165.77      7.00 o 
  -8  -1   1      187.54      192.58      7.18 o 
  -7  -1   1      557.27      548.60     15.80 o 
  -6  -1   1      775.11      804.24     21.23 o 
  -5  -1   1      491.97      497.80      9.75 o 
  -4  -1   1      371.66      411.50      8.03 o 
  -3  -1   1     1169.45     1246.59     23.06 o 
  -2  -1   1      230.25      260.64      5.10 o 
  -1  -1   1     1120.25     1151.79     15.51 o 
   0  -1   1     1231.81     1187.32     18.60 o 
   1  -1   1     4746.14     4739.01    113.46 o 
   2  -1   1       34.10       35.53      1.13 o 
   4  -1   1      967.49      981.25     19.73 o 
   5  -1   1      806.22      838.56     17.04 o 
   6  -1   1      350.78      339.43      9.89 o 
   7  -1   1      681.11      677.30     18.78 o 
   8  -1   1       37.07       33.45      2.50 o 
   9  -1   1       19.56       16.50      3.72 o 
  10  -1   1       30.15       34.84      4.66 o 
 -10   0   1        0.76       -1.71      3.90 o 
  -9   0   1        5.14        3.64      3.02 o 
  -8   0   1      119.63      120.90      5.25 o 
  -7   0   1      406.60      407.46     12.04 o 
  -6   0   1      801.88      827.24     22.60 o 
  -5   0   1     3724.15     3999.58     73.20 o 
  -4   0   1     3601.01     3912.30     71.56 o 
  -3   0   1      365.34      372.83      7.18 o 
  -2   0   1       22.18       23.41      0.99 o 
  -1   0   1     1555.44     1728.50     33.52 o 
   0   0   1        0.02       -0.14      0.14 o 
   4   0   1      436.59      439.27      9.19 o 
   5   0   1      472.66      518.93     16.01 o 
   6   0   1      176.15      181.12      4.66 o 
   7   0   1      133.14      134.73      5.23 o 
   8   0   1      168.76      178.51      6.69 o 
   9   0   1      191.30      201.39      7.62 o 
  10   0   1       22.54       27.34      4.54 o 
 -10   1   1       43.71       39.08      4.68 o 
  -9   1   1      178.32      181.28      7.60 o 
  -8   1   1        0.77       -1.78      1.78 o 
  -7   1   1        2.08        0.90      2.11 o 
  -6   1   1      283.08      278.90      8.38 o 
  -5   1   1     1727.13     1682.34     44.41 o 
  -4   1   1      605.19      637.05     14.22 o 
  -3   1   1     1517.14     1577.63     29.06 o 
  -2   1   1      467.95      454.66      7.13 o 
  -1   1   1       93.13      108.44      1.61 o 
   0   1   1     2979.46     2930.17     59.53 o 
   1   1   1       67.66       72.30      1.71 o 
   2   1   1     4168.00     4651.68    352.54 o 
   3   1   1     2657.37     2815.78     78.68 o 
   4   1   1     2093.53     2298.55     37.16 o 
   5   1   1      103.88      110.73      2.56 o 
   6   1   1      278.33      294.19      5.52 o 
   7   1   1      687.20      709.12     19.92 o 
   8   1   1      743.24      800.44     22.58 o 
   9   1   1      221.88      235.54      8.60 o 
  10   1   1      167.89      177.49      7.68 o 
 -10   2   1        2.78       -1.11      3.82 o 
  -9   2   1        1.98        1.83      3.14 o 
  -8   2   1       39.28       42.58      3.84 o 
  -7   2   1        9.66        7.39      1.62 o 
  -6   2   1       71.11       69.01      2.47 o 
  -5   2   1      418.69      385.77      7.87 o 
  -4   2   1      260.45      229.02      8.65 o 
  -3   2   1      292.43      259.43      4.34 o 
  -2   2   1     1707.25     1724.63     27.02 o 
  -1   2   1    17095.94    17552.77    341.02 o 
   0   2   1     2995.99     2942.76     57.35 o 
   1   2   1      178.88      162.72      8.03 o 
   2   2   1     1368.07     1491.90     29.15 o 
   3   2   1     1515.70     1664.95     58.37 o 
   4   2   1      818.22      885.54     22.13 o 
   5   2   1       51.25       55.08      1.85 o 
   6   2   1      458.88      477.08      8.42 o 
   7   2   1      595.89      615.10     17.69 o 
   8   2   1      298.83      317.56     10.51 o 
   9   2   1      207.96      207.36      8.30 o 
  10   2   1      169.31      187.26      8.26 o 
  11   2   1       22.56       26.39      5.25 o 
  -9   3   1       77.46       72.99      4.99 o 
  -8   3   1        1.09        0.38      2.75 o 
  -7   3   1      257.79      245.45      8.38 o 
  -6   3   1       22.75       28.51      2.73 o 
  -5   3   1      287.49      279.40      5.88 o 
  -4   3   1      261.02      260.40      4.47 o 
  -3   3   1       38.62       34.22      2.22 o 
  -2   3   1     4035.29     4089.49     79.49 o 
  -1   3   1     1226.04     1253.54     24.62 o 
   0   3   1      275.26      235.95      5.01 o 
   1   3   1     3170.80     3013.09     56.19 o 
   2   3   1     1054.38      965.82     19.06 o 
   3   3   1     1788.64     1643.84     44.48 o 
   4   3   1      585.56      625.33      7.95 o 
   5   3   1       75.81       70.72      2.11 o 
   6   3   1       98.91       97.78      3.62 o 
   7   3   1       63.83       72.45      4.68 o 
   8   3   1      169.00      180.44      7.40 o 
   9   3   1       14.45       11.22      4.24 o 
  10   3   1       17.84       19.12      4.91 o 
  -9   4   1       12.20       10.39      3.44 o 
  -8   4   1       15.63       14.80      3.16 o 
  -7   4   1      271.91      242.07      8.34 o 
  -6   4   1      762.18      696.47     20.14 o 
  -5   4   1      104.37      102.64      3.12 o 
  -4   4   1      173.28      168.69      4.12 o 
  -3   4   1      420.91      380.70      8.00 o 
  -2   4   1       59.67       31.61      1.56 o 
   0   4   1     2443.89     2334.80     45.64 o 
   1   4   1      546.81      504.66     11.75 o 
   2   4   1     2099.04     2313.58     63.06 o 
   3   4   1     2555.46     2566.37     35.71 o 
   4   4   1      555.34      529.59      6.82 o 
   5   4   1       13.33       13.50      1.42 o 
   6   4   1        3.05        2.07      1.50 o 
   7   4   1       21.40       22.70      3.38 o 
   8   4   1       83.71       67.56      5.13 o 
   9   4   1       42.39       38.92      5.05 o 
  10   4   1       67.88       57.51      6.15 o 
  -9   5   1       42.75       42.72      4.38 o 
  -8   5   1       15.78       19.84      3.36 o 
  -7   5   1      178.10      169.14      6.63 o 
  -6   5   1       75.07       76.95      4.77 o 
  -5   5   1        6.27       10.95      2.41 o 
  -4   5   1       55.43       62.68      2.50 o 
  -3   5   1       14.04       19.03      6.12 o 
  -2   5   1      395.47      409.16      8.64 o 
  -1   5   1      617.43      570.07     11.69 o 
   0   5   1      924.60      911.88     12.87 o 
   1   5   1     3462.30     3315.52     40.39 o 
   2   5   1     2304.86     2247.60     27.56 o 
   3   5   1      419.21      393.98      5.97 o 
   4   5   1      946.48      918.46     15.27 o 
   5   5   1        4.84        4.02      1.16 o 
   6   5   1       15.34        7.80      1.73 o 
   7   5   1       14.53       31.86      3.80 o 
   8   5   1      118.73      121.62      6.41 o 
   9   5   1       24.83       25.29      4.86 o 
  10   5   1       75.12       61.23      6.55 o 
  -8   6   1      101.14       98.28      5.49 o 
  -7   6   1      257.25      237.91      8.58 o 
  -6   6   1      124.07      130.44      7.23 o 
  -5   6   1        8.19        8.41      3.45 o 
  -4   6   1       13.15       17.84      2.57 o 
  -3   6   1      118.16      108.48      3.31 o 
  -2   6   1       38.69       52.87      2.36 o 
  -1   6   1        9.60        9.53      1.48 o 
   0   6   1      728.33      773.11     11.05 o 
   1   6   1     2019.45     2039.58     25.03 o 
   2   6   1      734.04      730.62      9.25 o 
   3   6   1     1672.39     1576.94     29.03 o 
   4   6   1     2150.74     2048.41     50.35 o 
   5   6   1      233.65      229.62      4.05 o 
   6   6   1      228.47      220.18      5.73 o 
   7   6   1      291.97      276.75      9.63 o 
   8   6   1       83.07       88.63      5.95 o 
   9   6   1        1.28        1.43      4.26 o 
  -8   7   1       73.41       81.25      5.55 o 
  -7   7   1      144.08      135.59      6.23 o 
  -6   7   1      379.70      388.02     11.80 o 
  -5   7   1      224.81      217.13      5.67 o 
  -4   7   1      893.20      866.42     17.87 o 
  -3   7   1      834.03      797.82     16.47 o 
  -2   7   1      741.66      734.92     15.20 o 
  -1   7   1      201.38      222.83      7.80 o 
   0   7   1       54.01       51.15      2.60 o 
   1   7   1       22.16       21.71      1.56 o 
   2   7   1      178.89      169.93      3.13 o 
   3   7   1      474.33      462.61      7.09 o 
   4   7   1      781.92      791.43     20.43 o 
   5   7   1      464.95      457.19      8.51 o 
   6   7   1      712.34      650.70     12.32 o 
   7   7   1      330.24      344.08     11.54 o 
   8   7   1      124.54      134.59      7.12 o 
   9   7   1       44.42       33.77      5.29 o 
  -7   8   1       42.68       45.29      4.40 o 
  -6   8   1      316.10      280.01     31.70 o 
  -5   8   1      350.59      342.48      8.17 o 
  -4   8   1      413.19      419.16     11.43 o 
  -3   8   1      605.59      553.22     11.95 o 
  -2   8   1      834.73      778.14     16.21 o 
  -1   8   1      125.01      137.12      4.14 o 
   0   8   1      108.99      109.76      2.73 o 
   1   8   1      116.44      118.11      2.36 o 
   2   8   1      783.95      770.80     19.84 o 
   3   8   1        4.97        3.93      1.87 o 
   4   8   1      634.60      615.65     10.67 o 
   5   8   1      247.49      256.17      5.17 o 
   6   8   1      154.70      163.99      4.90 o 
   7   8   1      294.84      294.37      7.43 o 
   8   8   1      187.04      184.48      8.18 o 
  -5   9   1      107.46      108.86      7.60 o 
  -4   9   1      268.93      274.79      7.04 o 
  -3   9   1      216.85      226.59      7.58 o 
  -2   9   1      124.52      120.18      4.08 o 
  -1   9   1      240.74      242.04      4.80 o 
   0   9   1      132.29      138.30      4.28 o 
   1   9   1      194.86      195.44      5.33 o 
   2   9   1      982.66      931.60     19.30 o 
   3   9   1       53.06       50.63      2.34 o 
   4   9   1       97.97       95.15      3.04 o 
   5   9   1      226.28      214.41      7.68 o 
   6   9   1       71.57       65.98      3.58 o 
   7   9   1      107.74      102.30      6.31 o 
   8   9   1       61.25       53.25      5.59 o 
  -6  10   1        1.04        2.29      3.66 o 
  -5  10   1       27.07       21.90      3.06 o 
  -4  10   1       29.27       32.56      3.09 o 
  -3  10   1       32.29       34.37      2.88 o 
  -2  10   1      287.63      291.81      5.78 o 
  -1  10   1      397.79      387.28      9.07 o 
   0  10   1      358.44      366.20     10.77 o 
   1  10   1      357.45      346.17      8.29 o 
   2  10   1      235.85      242.85      6.44 o 
   3  10   1       88.94       89.08      3.80 o 
   4  10   1       11.58       11.70      1.97 o 
   5  10   1       10.93       11.05      2.12 o 
   6  10   1       60.26       62.41      3.74 o 
   7  10   1        1.11        3.06      2.80 o 
  -5  11   1       11.99        7.66      4.74 o 
  -4  11   1       68.90       78.15      3.18 o 
  -3  11   1        7.69       11.69      2.78 o 
  -2  11   1       66.73       70.77      5.12 o 
  -1  11   1       81.49       78.20      3.76 o 
   0  11   1      162.25      168.69      5.29 o 
   1  11   1       73.62       74.81      3.67 o 
   2  11   1      170.85      180.47      5.54 o 
   3  11   1      286.75      285.14      7.45 o 
   4  11   1      207.15      212.32      6.35 o 
   5  11   1      113.48      115.02      4.75 o 
  -3  12   1        3.70       -1.53      3.62 o 
  -2  12   1       46.55       48.85      6.40 o 
  -1  12   1       93.62      110.02      4.56 o 
   0  12   1       14.72       17.05      2.94 o 
   1  12   1        4.00        3.97      2.67 o 
   2  12   1      171.59      188.29      5.91 o 
   3  12   1      309.46      326.89     12.26 o 
   4  12   1      214.29      236.22      7.02 o 
   5  12   1       93.91      101.02      6.88 o 
  -3 -12   2       15.78       16.07      3.35 o 
  -2 -12   2        0.88       -1.45      2.84 o 
  -1 -12   2       41.71       41.92      3.55 o 
   0 -12   2       52.70       54.43      3.83 o 
   1 -12   2      113.90      133.74      7.16 o 
   2 -12   2       49.98       58.66      5.09 o 
   3 -12   2       47.54       50.86      4.82 o 
  -5 -11   2        5.82        6.41      4.38 o 
  -4 -11   2       41.14       36.91      4.74 o 
  -3 -11   2       72.00       76.63      4.16 o 
  -2 -11   2        2.87        2.66      2.77 o 
  -1 -11   2       12.72       11.86      2.73 o 
   0 -11   2       80.49       82.31      3.96 o 
   1 -11   2      400.00      423.68     10.07 o 
   2 -11   2      146.69      149.19      7.95 o 
   3 -11   2       16.13       15.39      2.83 o 
   4 -11   2       55.95       54.82      3.05 o 
   5 -11   2      123.84      140.36      7.30 o 
  -6 -10   2      194.25      201.98      9.28 o 
  -5 -10   2      163.18      169.74      5.26 o 
  -4 -10   2       81.22       79.96      5.83 o 
  -3 -10   2      206.75      221.21      9.28 o 
  -2 -10   2      247.56      246.90      6.61 o 
  -1 -10   2       70.22       75.99      3.58 o 
   0 -10   2        2.11        0.49      3.05 o 
   1 -10   2        1.70        0.98      1.67 o 
   2 -10   2       26.56       29.74      2.09 o 
   3 -10   2       66.29       63.38      3.02 o 
   4 -10   2      235.76      233.65      5.24 o 
   5 -10   2      371.10      390.14      7.68 o 
   6 -10   2      400.50      449.19     15.16 o 
  -7  -9   2        0.89       -0.56      3.88 o 
  -6  -9   2      113.22      111.17      4.83 o 
  -5  -9   2      332.37      327.99      7.86 o 
  -4  -9   2      195.04      198.69      4.45 o 
  -3  -9   2      388.01      414.27     17.23 o 
  -2  -9   2       32.22       38.64      2.74 o 
  -1  -9   2      242.44      232.43      7.10 o 
   0  -9   2      280.32      298.20     10.08 o 
   1  -9   2       40.06       44.37      2.20 o 
   2  -9   2       19.01       23.86      1.86 o 
   3  -9   2        1.74        0.52      1.63 o 
   4  -9   2      184.84      178.00      4.26 o 
   5  -9   2      166.07      176.28      4.39 o 
   6  -9   2       54.23       59.67      3.09 o 
   7  -9   2       54.19       51.54      4.84 o 
  -7  -8   2        6.62       -1.03      3.56 o 
  -6  -8   2      211.59      206.88      5.76 o 
  -5  -8   2      165.67      163.73      4.77 o 
  -4  -8   2       93.37       98.54      3.93 o 
  -3  -8   2       20.48       17.20      1.74 o 
  -2  -8   2       20.02       18.29      1.63 o 
  -1  -8   2      678.17      670.19     12.82 o 
   0  -8   2      252.42      259.98      4.99 o 
   1  -8   2       49.07       60.36      2.24 o 
   2  -8   2       44.42       48.27      2.14 o 
   3  -8   2       34.23       36.37      2.02 o 
   4  -8   2       42.14       38.70      2.13 o 
   5  -8   2        4.43        1.15      2.15 o 
   6  -8   2       19.68       18.39      2.66 o 
   7  -8   2      108.72      102.46      5.71 o 
   8  -8   2       49.76       50.64      4.86 o 
  -8  -7   2       22.41       15.28      4.26 o 
  -7  -7   2        1.88        1.67      3.50 o 
  -6  -7   2       19.83       18.96      3.56 o 
  -5  -7   2       41.01       38.90      2.64 o 
  -4  -7   2       88.93       85.12      2.58 o 
  -3  -7   2        3.13        4.66      1.81 o 
  -2  -7   2      157.69      163.34      2.97 o 
  -1  -7   2     1153.42     1165.51     15.98 o 
   0  -7   2     1923.32     1922.36     25.94 o 
   1  -7   2      115.82      117.05      2.86 o 
   2  -7   2        4.08        4.99      1.35 o 
   3  -7   2      324.73      334.90      7.49 o 
   4  -7   2      158.80      139.31      4.17 o 
   5  -7   2       15.50       11.50      2.06 o 
   6  -7   2       52.01       49.17      3.04 o 
   7  -7   2       43.83       42.54      3.94 o 
   8  -7   2      130.83      133.50      6.65 o 
  -8  -6   2       13.65       13.59      4.04 o 
  -7  -6   2      101.56       97.22      5.53 o 
  -6  -6   2        0.39        0.62      3.02 o 
  -5  -6   2       18.88       16.24      2.01 o 
  -4  -6   2       45.29       53.41      2.10 o 
  -3  -6   2      476.93      472.04      7.52 o 
  -2  -6   2      398.68      384.66      5.66 o 
  -1  -6   2      870.81      835.41     11.56 o 
   0  -6   2     1608.12     1565.65     24.71 o 
   1  -6   2      330.12      318.24      5.65 o 
   2  -6   2      673.92      636.31     10.52 o 
   3  -6   2      391.83      372.85     14.90 o 
   4  -6   2      240.37      227.02      5.55 o 
   5  -6   2      187.52      169.68      4.64 o 
   6  -6   2       61.19       56.71      3.78 o 
   7  -6   2       33.34       23.88      3.24 o 
   8  -6   2        5.99        5.71      3.20 o 
   9  -6   2       42.00       42.40      4.66 o 
  -9  -5   2       51.17       45.11      5.11 o 
  -8  -5   2       89.33       87.75      5.63 o 
  -7  -5   2      330.85      290.90      9.93 o 
  -6  -5   2      231.07      209.71      7.60 o 
  -5  -5   2       30.08       26.07      3.06 o 
  -4  -5   2      655.99      669.97      9.40 o 
  -3  -5   2       16.19       19.76      1.10 o 
  -2  -5   2        1.41        0.19      0.81 o 
  -1  -5   2      179.00      152.89      2.55 o 
   0  -5   2       40.83       28.44      1.06 o 
   1  -5   2       61.75       50.58      3.52 o 
   2  -5   2      888.46      850.85     13.70 o 
   3  -5   2      801.75      722.02     14.72 o 
   4  -5   2      697.33      672.38     19.19 o 
   5  -5   2      358.96      354.22      7.88 o 
   6  -5   2       16.03       15.60      2.51 o 
   7  -5   2       38.82       37.99      3.62 o 
   8  -5   2        2.27        3.64      2.96 o 
   9  -5   2       80.60       90.00      5.61 o 
  -9  -4   2        4.47        6.53      4.10 o 
  -8  -4   2       63.65       64.63      5.01 o 
  -7  -4   2      807.10      747.43     21.39 o 
  -6  -4   2     1318.41     1301.24     54.43 o 
  -5  -4   2       23.47       20.49      1.64 o 
  -4  -4   2        2.66        4.51      1.76 o 
  -3  -4   2       53.27       47.85      1.30 o 
  -2  -4   2       10.45        9.47      0.78 o 
  -1  -4   2      121.67      120.20      2.05 o 
   0  -4   2      735.49      705.19      9.68 o 
   1  -4   2      170.68      185.26      2.84 o 
   2  -4   2      895.52      892.27     17.82 o 
   3  -4   2     1007.19      966.08     19.28 o 
   4  -4   2     1076.17     1033.78     20.64 o 
   5  -4   2      566.92      565.85     16.34 o 
   6  -4   2      469.12      454.34     13.59 o 
   7  -4   2       76.89       70.24      4.14 o 
   8  -4   2       19.59       19.38      3.32 o 
   9  -4   2        1.10       -2.27      3.20 o 
  10  -4   2       17.26       20.18      4.38 o 
 -10  -3   2       26.63       25.25      4.97 o 
  -9  -3   2       78.21       75.95      5.53 o 
  -8  -3   2      185.17      188.04      7.56 o 
  -7  -3   2      396.71      412.79     16.83 o 
  -6  -3   2     1438.34     1433.18     33.53 o 
  -5  -3   2     1615.15     1615.48     30.06 o 
  -4  -3   2      990.98      931.44     17.53 o 
  -3  -3   2       69.30       60.09      1.40 o 
  -2  -3   2     2606.92     2568.75     34.24 o 
  -1  -3   2       13.19       11.98      0.64 o 
   0  -3   2     1411.83     1474.98     19.76 o 
   1  -3   2      255.36      268.45      3.88 o 
   2  -3   2      751.14      770.43     15.34 o 
   3  -3   2     1236.27     1283.25     25.28 o 
   4  -3   2      917.08      909.05     15.18 o 
   5  -3   2      240.36      216.82      3.93 o 
   6  -3   2      943.23      884.13     24.99 o 
   7  -3   2     1368.54     1270.18     35.58 o 
   8  -3   2     1707.04     1766.45     49.19 o 
   9  -3   2      190.51      212.34      8.30 o 
  10  -3   2        1.02        0.04      3.80 o 
 -10  -2   2       12.71       10.27      4.26 o 
  -9  -2   2       42.03       37.97      4.38 o 
  -8  -2   2       71.74       82.82      4.91 o 
  -7  -2   2      270.32      289.67     15.13 o 
  -6  -2   2      698.74      717.19     13.92 o 
  -5  -2   2      621.73      599.05     11.64 o 
  -4  -2   2     1589.21     1573.49     29.16 o 
  -3  -2   2     3871.17     3874.56    211.01 o 
  -2  -2   2     2709.93     2868.81     40.59 o 
  -1  -2   2     1557.69     1516.23     20.27 o 
   0  -2   2     3800.00     3642.04     48.49 o 
   1  -2   2      153.03      164.97      2.44 o 
   2  -2   2      144.35      135.67      3.03 o 
   3  -2   2       31.28       35.30      1.36 o 
   4  -2   2      469.45      505.96     14.37 o 
   5  -2   2      941.56      938.06     15.36 o 
   6  -2   2      241.50      237.48      4.60 o 
   7  -2   2      565.07      558.51     16.50 o 
   8  -2   2     1050.85      999.94     28.61 o 
   9  -2   2      322.56      335.95     11.40 o 
  10  -2   2      124.74      140.26      7.18 o 
 -10  -1   2        0.76       -2.87      3.72 o 
  -9  -1   2       26.93       22.74      3.72 o 
  -8  -1   2       91.30       80.39      4.64 o 
  -7  -1   2        0.66        1.82      1.67 o 
  -6  -1   2       35.02       33.46      2.04 o 
  -5  -1   2       18.14       15.82      1.47 o 
  -4  -1   2     2390.30     2469.78     45.41 o 
  -3  -1   2     2197.39     2369.33     43.48 o 
  -2  -1   2     1330.36     1368.35     40.67 o 
  -1  -1   2     2552.69     2669.13     35.63 o 
   0  -1   2      167.32      156.27      2.38 o 
   1  -1   2       29.03       37.67      0.93 o 
   2  -1   2     3298.10     3311.49     89.68 o 
   5  -1   2      312.85      321.48      7.00 o 
   6  -1   2       45.10       47.32      2.24 o 
   7  -1   2      161.42      162.77      5.81 o 
   8  -1   2       94.92       89.56      3.31 o 
   9  -1   2      314.50      310.24     10.82 o 
  10  -1   2       40.55       53.27      5.13 o 
 -10   0   2       27.58       27.54      4.54 o 
  -9   0   2       15.75       18.47      3.50 o 
  -8   0   2      286.13      272.69      8.93 o 
  -7   0   2       30.14       24.38      2.83 o 
  -6   0   2        0.24        0.75      1.41 o 
  -5   0   2      202.36      190.69      5.24 o 
  -4   0   2     1426.17     1522.36     28.19 o 
  -3   0   2     1441.53     1578.08     29.09 o 
  -2   0   2     1509.96     1531.52     28.17 o 
  -1   0   2      100.00      122.26      2.60 o 
   0   0   2     1133.29     1174.12     21.57 o 
   1   0   2     2890.69     3227.80     84.42 o 
   6   0   2       77.92       90.46      3.11 o 
   8   0   2      399.73      399.96     12.12 o 
   9   0   2      727.72      730.10     20.85 o 
  10   0   2       85.16      103.79      6.53 o 
 -10   1   2      144.47      164.46      7.72 o 
  -9   1   2       78.83       73.58      5.15 o 
  -8   1   2      414.49      401.03      8.77 o 
  -7   1   2      194.82      183.90      6.27 o 
  -6   1   2       77.47       66.76      3.32 o 
  -5   1   2       20.76       23.51      1.53 o 
  -4   1   2      163.76      175.14      3.82 o 
  -3   1   2     1784.13     1989.00     43.77 o 
  -2   1   2     1111.50     1139.43     21.02 o 
  -1   1   2    14378.53    14821.67    239.63 o 
   0   1   2     5326.00     5816.69     77.76 o 
   1   1   2     3038.03     3277.72     43.88 o 
   2   1   2    18896.55    19851.65    385.50 o 
   3   1   2     4486.82     4708.24    131.27 o 
   4   1   2       61.93       36.75      2.39 o 
   5   1   2      487.87      483.29     14.31 o 
   6   1   2     1112.80     1229.37     25.89 o 
   7   1   2       27.13       33.04      1.97 o 
   8   1   2        2.63        8.06      3.10 o 
   9   1   2       52.29       45.15      4.48 o 
  10   1   2      115.96      113.40      6.35 o 
  -9   2   2      441.55      407.28     13.31 o 
  -8   2   2      480.84      471.06     14.63 o 
  -7   2   2      158.72      153.40      4.05 o 
  -6   2   2      902.82      886.67     25.74 o 
  -5   2   2     2105.70     2075.56     39.38 o 
  -4   2   2      648.15      656.70      9.05 o 
  -3   2   2        0.67        0.39      0.54 o 
  -2   2   2      690.30      709.33     11.34 o 
  -1   2   2    15556.11    15849.33    268.76 o 
   0   2   2      764.44      753.68     12.64 o 
   1   2   2     1525.53     1612.32     31.48 o 
   2   2   2     3758.03     3862.31    103.24 o 
   3   2   2     5071.62     5391.84    104.66 o 
   4   2   2     1373.21     1337.84     37.81 o 
   5   2   2     1565.02     1560.40     44.08 o 
   6   2   2      300.85      318.50      6.01 o 
   7   2   2      429.39      436.27     10.02 o 
   8   2   2      456.34      471.63     14.41 o 
   9   2   2        1.58        0.20      3.68 o 
  10   2   2        4.53       -2.79      4.32 o 
  11   2   2       14.86       14.41      5.05 o 
  -9   3   2      131.69      128.86      6.21 o 
  -8   3   2       73.09       66.46      4.48 o 
  -7   3   2       74.17       71.44      4.14 o 
  -6   3   2      731.61      717.95     14.18 o 
  -5   3   2     1384.31     1375.97     26.30 o 
  -4   3   2     1430.42     1405.85     33.72 o 
  -3   3   2     1488.58     1536.19     24.15 o 
  -2   3   2     1192.59     1302.12     20.49 o 
  -1   3   2      540.01      551.44      8.84 o 
   0   3   2       65.06       71.55      2.31 o 
   1   3   2       72.55       64.87      1.83 o 
   2   3   2     2027.53     2165.74     42.27 o 
   3   3   2     3555.75     3727.49     72.49 o 
   4   3   2      185.55      170.87      4.00 o 
   5   3   2      283.57      264.75      5.04 o 
   6   3   2      311.70      331.34      6.28 o 
   7   3   2     1275.97     1277.11     40.51 o 
   8   3   2      201.47      199.16      7.80 o 
   9   3   2       13.75        4.44      4.16 o 
  10   3   2        0.66       -0.58      4.62 o 
  -9   4   2        6.01        4.62      3.42 o 
  -8   4   2       67.85       72.85      4.56 o 
  -7   4   2      105.79      111.03      5.11 o 
  -6   4   2      179.24      165.71      6.19 o 
  -5   4   2     1234.66     1221.15     24.35 o 
  -4   4   2     1386.15     1352.58     21.38 o 
  -3   4   2      805.93      815.61     16.36 o 
  -2   4   2     2277.02     2233.22     43.65 o 
  -1   4   2     1943.88     1828.10     36.87 o 
   0   4   2     1543.51     1581.18     31.04 o 
   1   4   2      254.92      254.27      5.49 o 
   2   4   2     1232.84     1289.82     36.56 o 
   3   4   2      706.74      699.42     14.08 o 
   4   4   2      374.62      338.31     10.40 o 
   5   4   2      646.90      634.30      9.38 o 
   6   4   2      139.94      162.84      3.76 o 
   7   4   2      267.65      271.43      7.10 o 
   8   4   2      647.06      668.35     19.72 o 
   9   4   2      195.58      210.29      8.85 o 
  10   4   2        7.30        9.65      5.17 o 
  -9   5   2       13.57       14.17      3.74 o 
  -8   5   2        5.60        6.29      2.98 o 
  -7   5   2      161.62      165.40      6.57 o 
  -6   5   2      185.75      175.11      6.53 o 
  -5   5   2      541.79      529.14     11.16 o 
  -4   5   2      788.77      764.18     15.59 o 
  -3   5   2     4187.35     4141.64     80.64 o 
  -2   5   2     1634.06     1668.82     38.23 o 
  -1   5   2      138.72      104.21      4.50 o 
   0   5   2     1144.15     1104.53     25.34 o 
   1   5   2     1690.47     1655.91     32.65 o 
   2   5   2      626.53      633.02     16.63 o 
   3   5   2      451.05      466.01      9.71 o 
   4   5   2       42.85       41.42      1.53 o 
   5   5   2      633.26      627.89      9.36 o 
   6   5   2      302.39      323.98      6.29 o 
   7   5   2      234.37      237.91      6.56 o 
   8   5   2      244.39      256.05      9.57 o 
   9   5   2       89.73       96.81      6.59 o 
  10   5   2      264.84      280.73     11.56 o 
  -8   6   2        7.45        9.61      3.30 o 
  -7   6   2        6.31        3.52      2.77 o 
  -6   6   2        7.93        4.12      2.51 o 
  -5   6   2       20.68       17.94      2.00 o 
  -4   6   2      178.57      175.39      4.59 o 
  -3   6   2      632.34      626.49     13.01 o 
  -2   6   2      791.44      766.09     15.63 o 
  -1   6   2     2195.96     2087.61     52.45 o 
   0   6   2      726.98      688.52     14.12 o 
   1   6   2     1369.98     1334.10     21.02 o 
   2   6   2      689.31      656.74     13.54 o 
   3   6   2      258.91      226.24      6.98 o 
   4   6   2        8.62        7.29      1.18 o 
   5   6   2        0.37       -1.25      1.25 o 
   6   6   2       22.00       20.04      2.45 o 
   7   6   2       98.91       89.13      4.08 o 
   8   6   2       51.10       45.07      4.68 o 
   9   6   2       27.21       22.82      5.05 o 
  -8   7   2       85.80       89.34      5.65 o 
  -7   7   2       94.37       98.62      5.53 o 
  -6   7   2       27.26       27.48      3.28 o 
  -5   7   2        0.05       -2.16      2.67 o 
  -4   7   2       13.91       10.70      1.93 o 
  -3   7   2       22.53       25.66      2.13 o 
  -2   7   2      289.38      286.07      8.98 o 
  -1   7   2      293.43      297.82      6.86 o 
   0   7   2      438.40      411.97      6.19 o 
   1   7   2     1212.83     1167.09     14.54 o 
   2   7   2      282.03      244.85      4.09 o 
   3   7   2      112.17       98.24      2.31 o 
   4   7   2       26.49       18.85      3.23 o 
   5   7   2        0.46       -0.24      1.29 o 
   6   7   2        1.36        1.31      1.47 o 
   7   7   2       54.38       43.24      4.42 o 
   8   7   2        8.80        2.98      4.02 o 
   9   7   2        2.41       -2.45      4.64 o 
  -7   8   2       12.44       14.13      3.64 o 
  -6   8   2       60.88       74.60      4.74 o 
  -5   8   2       44.58       52.37      3.11 o 
  -4   8   2        3.89        1.32      1.99 o 
  -3   8   2        1.41        0.35      1.80 o 
  -2   8   2        3.14        3.66      1.88 o 
  -1   8   2      316.85      285.75      6.81 o 
   0   8   2      448.28      443.81      9.77 o 
   1   8   2      100.05      107.51      2.33 o 
   2   8   2      945.00      915.24     13.29 o 
   3   8   2     1429.94     1438.86     23.61 o 
   4   8   2      371.21      362.25      5.91 o 
   5   8   2       50.29       52.18      2.14 o 
   6   8   2       42.25       37.94      2.26 o 
   7   8   2       15.63        9.45      2.50 o 
   8   8   2        9.24        6.59      4.48 o 
  -6   9   2       61.88       53.33      4.78 o 
  -5   9   2      144.12      148.20      8.24 o 
  -4   9   2       83.55       81.00      3.65 o 
  -3   9   2      271.52      262.56      6.69 o 
  -2   9   2       13.99       12.87      2.66 o 
  -1   9   2      143.44      128.95      4.17 o 
   0   9   2      151.37      134.07      4.23 o 
   1   9   2      337.94      327.64      7.77 o 
   2   9   2      320.88      328.79      7.83 o 
   3   9   2      269.70      276.03      5.39 o 
   4   9   2      919.80      897.93     31.55 o 
   5   9   2      793.01      761.05     12.93 o 
   6   9   2      172.00      176.46      4.31 o 
   7   9   2       15.33       15.34      2.84 o 
   8   9   2        3.16       -3.56      4.52 o 
  -5  10   2       65.04       63.52      3.86 o 
  -4  10   2       34.17       35.67      3.11 o 
  -3  10   2      251.62      234.81      6.39 o 
  -2  10   2       46.28       44.36      3.04 o 
  -1  10   2       35.79       35.41      2.71 o 
   0  10   2        3.89        0.45      2.38 o 
   1  10   2       26.25       25.95      4.24 o 
   2  10   2        2.07        1.79      2.69 o 
   3  10   2       33.25       34.84      2.80 o 
   4  10   2      252.71      263.44      7.71 o 
   5  10   2      159.96      166.45      6.64 o 
   6  10   2       61.77       65.44      4.15 o 
   7  10   2       37.91       38.62      3.41 o 
  -5  11   2        5.54        4.86      3.34 o 
  -4  11   2       30.89       27.61      3.17 o 
  -3  11   2       98.90      103.27      4.37 o 
  -2  11   2       27.23       32.83      3.01 o 
  -1  11   2        1.71        0.50      2.69 o 
   0  11   2      128.32      122.23      4.55 o 
   1  11   2      265.69      259.87      6.91 o 
   2  11   2        0.02       -0.77      3.24 o 
   3  11   2        1.32        1.44      3.10 o 
   4  11   2      113.49      115.38      4.65 o 
   5  11   2       87.54       88.93      4.71 o 
   6  11   2       11.57        6.33      4.93 o 
  -3  12   2      105.63      131.55      7.68 o 
  -2  12   2      278.81      296.22     11.44 o 
  -1  12   2       62.69       62.90      3.87 o 
   0  12   2       49.59       47.94      3.44 o 
   1  12   2        0.86       -0.31      2.52 o 
   2  12   2        0.76        2.11      2.59 o 
   3  12   2        0.07       -0.86      2.68 o 
   4  12   2        6.70        9.40      4.43 o 
   5  12   2        2.44        3.68      4.86 o 
  -3 -12   3       35.12       49.17      5.93 o 
  -2 -12   3       58.78       70.49      4.43 o 
  -1 -12   3        7.87        9.90      3.06 o 
   0 -12   3        6.22        5.43      3.68 o 
   1 -12   3        0.19        1.41      3.34 o 
   2 -12   3       10.65        8.00      3.72 o 
  -4 -11   3       28.68       27.08      4.68 o 
  -3 -11   3       58.20       65.18      4.12 o 
  -2 -11   3      262.81      293.52      8.66 o 
  -1 -11   3       89.48      100.01      4.38 o 
   0 -11   3       44.14       47.26      3.43 o 
   1 -11   3       54.47       63.95      3.84 o 
   2 -11   3       14.40       14.80      4.93 o 
   3 -11   3        2.76        0.52      2.45 o 
   4 -11   3       15.61       10.01      3.48 o 
  -6 -10   3       31.75       28.38      4.50 o 
  -5 -10   3       45.79       48.27      5.17 o 
  -4 -10   3        1.46       -0.50      3.46 o 
  -3 -10   3        9.94        8.73      2.70 o 
  -2 -10   3      301.44      313.18      7.87 o 
  -1 -10   3      308.76      318.53      7.93 o 
   0 -10   3      412.91      419.39      9.82 o 
   1 -10   3      415.37      458.66     10.48 o 
   2 -10   3      171.38      187.97      4.38 o 
   3 -10   3        1.11        2.86      1.81 o 
   4 -10   3        7.11        7.16      2.06 o 
   5 -10   3        8.67        4.70      2.45 o 
  -7  -9   3       25.93       22.94      4.50 o 
  -6  -9   3        7.02        0.75      2.68 o 
  -5  -9   3       15.60       17.84      2.69 o 
  -4  -9   3       35.41       34.36      2.96 o 
  -3  -9   3      234.55      246.91      7.79 o 
  -2  -9   3       45.08       44.58      2.99 o 
  -1  -9   3      235.05      223.83      6.54 o 
   0  -9   3      603.74      598.89     10.28 o 
   1  -9   3      764.91      802.37     20.68 o 
   2  -9   3      348.27      346.40      6.53 o 
   3  -9   3      268.06      262.50      5.35 o 
   4  -9   3       76.89       67.66      3.26 o 
   5  -9   3        1.47       -1.96      2.09 o 
   6  -9   3       35.75       35.54      2.68 o 
  -7  -8   3       16.90       17.07      4.12 o 
  -6  -8   3       65.92       55.54      4.64 o 
  -5  -8   3       29.95       29.34      2.63 o 
  -4  -8   3        0.86        0.99      1.73 o 
  -3  -8   3        7.59        8.32      1.67 o 
  -2  -8   3       14.95       18.09      1.95 o 
  -1  -8   3      287.69      292.81      5.57 o 
   0  -8   3      249.88      244.13      6.34 o 
   1  -8   3      470.43      478.36      8.35 o 
   2  -8   3      373.34      370.99      8.27 o 
   3  -8   3     1040.33      998.84     16.35 o 
   4  -8   3      953.63      913.51     15.17 o 
   5  -8   3      574.39      562.83      9.96 o 
   6  -8   3      115.79      114.02      3.56 o 
   7  -8   3       21.79       19.33      2.85 o 
  -8  -7   3      103.01      104.05      6.47 o 
  -7  -7   3      215.13      221.07      8.62 o 
  -6  -7   3      525.52      520.25     15.72 o 
  -5  -7   3      562.98      531.10     12.35 o 
  -4  -7   3      692.01      722.63     18.60 o 
  -3  -7   3      104.78      115.42      2.97 o 
  -2  -7   3       52.20       43.51      1.70 o 
  -1  -7   3      473.05      451.20      6.65 o 
   0  -7   3      102.07      102.06      2.75 o 
   1  -7   3      217.75      218.66      4.58 o 
   2  -7   3      313.53      305.39      5.67 o 
   3  -7   3      496.41      501.22      8.68 o 
   4  -7   3      432.18      435.09      7.74 o 
   5  -7   3      220.69      224.10      5.38 o 
   6  -7   3      205.89      200.74      7.46 o 
   7  -7   3      385.27      383.74     12.50 o 
   8  -7   3       91.87       98.94      5.81 o 
  -8  -6   3       15.92       15.58      4.20 o 
  -7  -6   3      236.33      232.14      8.70 o 
  -6  -6   3      586.40      548.36     16.30 o 
  -5  -6   3     1089.30     1081.06     26.55 o 
  -4  -6   3      151.41      152.15      2.85 o 
  -3  -6   3      170.16      175.10      3.27 o 
  -2  -6   3      706.89      743.99     10.42 o 
  -1  -6   3      481.07      514.90      7.38 o 
   0  -6   3     1037.36     1047.43     16.72 o 
   1  -6   3      516.48      503.56      7.21 o 
   2  -6   3      129.59      130.04      2.98 o 
   3  -6   3      527.22      498.38      8.50 o 
   4  -6   3       28.31       32.37      1.79 o 
   5  -6   3       30.57       38.22      3.74 o 
   6  -6   3      287.81      299.19      9.79 o 
   7  -6   3      338.22      341.88     11.14 o 
   8  -6   3      248.65      260.63      9.41 o 
   9  -6   3      161.48      179.27      7.94 o 
  -9  -5   3       88.90       86.84      6.23 o 
  -8  -5   3       97.94       96.65      5.87 o 
  -7  -5   3       22.70       16.85      3.48 o 
  -6  -5   3      129.11      128.50      5.79 o 
  -5  -5   3      424.27      424.06      9.91 o 
  -4  -5   3       26.84       29.50      1.37 o 
  -3  -5   3     1434.54     1410.31     19.14 o 
  -2  -5   3     1190.10     1164.31     15.86 o 
  -1  -5   3     1058.76     1073.59     14.65 o 
   0  -5   3      330.58      332.87      4.89 o 
   1  -5   3       21.24       19.57      0.94 o 
   2  -5   3        1.19        4.65      1.05 o 
   3  -5   3        0.03        2.15      1.06 o 
   4  -5   3      129.16      124.93      3.53 o 
   5  -5   3      544.11      539.12     11.40 o 
   6  -5   3      354.14      342.17     10.73 o 
   7  -5   3      608.89      608.20     18.01 o 
   8  -5   3      211.64      203.96      7.72 o 
   9  -5   3       48.65       60.93      4.91 o 
  -9  -4   3        5.68        7.58      4.22 o 
  -8  -4   3        5.04        0.82      3.44 o 
  -7  -4   3        3.29        0.44      3.00 o 
  -6  -4   3      117.08      124.75      3.64 o 
  -5  -4   3      575.93      570.88     11.52 o 
  -4  -4   3      679.85      705.36     11.28 o 
  -3  -4   3     1036.24     1006.59     13.74 o 
  -2  -4   3     1885.59     1807.71     27.72 o 
  -1  -4   3     2267.24     2143.53     28.71 o 
   0  -4   3      513.39      447.54      6.31 o 
   1  -4   3     1774.33     1740.46     23.41 o 
   2  -4   3      582.89      564.08      9.21 o 
   3  -4   3      392.47      358.33     11.04 o 
   4  -4   3        8.25        7.86      2.17 o 
   5  -4   3       21.14       17.57      2.13 o 
   6  -4   3      114.43      126.51      5.01 o 
   7  -4   3      363.47      372.10     11.66 o 
   8  -4   3      277.19      291.17      9.85 o 
   9  -4   3      120.71      135.49      6.45 o 
  10  -4   3       30.88       35.24      4.66 o 
  -9  -3   3      182.49      176.60      7.84 o 
  -8  -3   3      190.18      175.98      7.22 o 
  -7  -3   3      601.20      569.85     16.37 o 
  -6  -3   3      225.58      217.76      5.44 o 
  -5  -3   3      476.75      458.47      9.22 o 
  -4  -3   3      483.80      442.78      8.79 o 
  -3  -3   3      581.59      557.24      7.78 o 
  -2  -3   3      328.71      293.11      4.25 o 
  -1  -3   3       61.56       99.39      1.73 o 
   0  -3   3     1688.47     1635.50     21.95 o 
   1  -3   3     4510.24     4609.80     61.37 o 
   2  -3   3     3929.60     3888.90     60.30 o 
   3  -3   3     5855.05     5725.84    111.19 o 
   4  -3   3     1451.06     1428.19     39.18 o 
   5  -3   3       21.22       23.14      2.13 o 
   6  -3   3       46.14       45.35      3.04 o 
   7  -3   3      184.03      179.25      6.59 o 
   8  -3   3      167.42      163.65      6.57 o 
   9  -3   3       35.58       36.51      4.06 o 
  10  -3   3       45.60       49.31      4.99 o 
 -10  -2   3      110.47      126.81      7.02 o 
  -9  -2   3      222.07      224.81      8.70 o 
  -8  -2   3      499.26      496.26     13.90 o 
  -7  -2   3     1308.66     1284.09     24.36 o 
  -6  -2   3      277.62      274.46      6.05 o 
  -5  -2   3      442.78      447.39      8.96 o 
  -4  -2   3      491.02      498.05      9.75 o 
  -3  -2   3      407.31      408.31      8.01 o 
  -2  -2   3      760.10      757.22     10.32 o 
  -1  -2   3        3.02        7.50      0.94 o 
   0  -2   3      411.38      393.43      6.10 o 
   1  -2   3     1051.25     1064.91     20.67 o 
   2  -2   3     1612.58     1538.98     20.63 o 
   3  -2   3     4143.98     4145.45    112.17 o 
   4  -2   3     1440.48     1425.75     39.04 o 
   5  -2   3      158.13      137.80      4.84 o 
   6  -2   3      315.25      304.35      5.52 o 
   7  -2   3      186.17      189.85      6.81 o 
   8  -2   3       61.55       66.06      4.34 o 
   9  -2   3        4.48        5.59      3.34 o 
  10  -2   3      182.42      195.01      8.36 o 
 -10  -1   3       66.88       67.50      5.55 o 
  -9  -1   3      179.60      177.71      7.42 o 
  -8  -1   3      260.02      253.90      8.76 o 
  -7  -1   3      627.38      625.48     12.46 o 
  -6  -1   3      207.80      216.52      5.02 o 
  -5  -1   3      313.76      309.83      6.48 o 
  -4  -1   3      179.77      178.63      4.85 o 
  -3  -1   3     1324.33     1416.81     26.24 o 
  -2  -1   3      146.60      146.35      3.16 o 
  -1  -1   3      432.75      422.64      8.77 o 
   0  -1   3     3076.79     3040.26     46.09 o 
   1  -1   3     2077.21     2012.77     36.88 o 
   2  -1   3      211.73      181.78      6.50 o 
   3  -1   3      339.91      326.28      9.29 o 
   7  -1   3     1143.79     1184.98     38.10 o 
   8  -1   3      181.85      175.64      8.56 o 
   9  -1   3       11.95        6.96      3.54 o 
  10  -1   3       58.47       59.08      5.39 o 
  -9   0   3        5.82        7.70      3.24 o 
  -8   0   3       51.07       57.37      4.08 o 
  -7   0   3      548.31      535.78     11.00 o 
  -6   0   3      445.60      411.81      9.19 o 
  -5   0   3      170.20      157.57      3.80 o 
  -4   0   3     1744.01     1889.50     37.54 o 
  -3   0   3     2855.41     3076.02     56.36 o 
  -2   0   3       82.49       81.35      3.04 o 
  -1   0   3     2683.02     2763.33     88.76 o 
   0   0   3       25.54       22.39      0.98 o 
   1   0   3      683.38      723.36     13.45 o 
   2   0   3      122.53      124.86      3.96 o 
   7   0   3      462.16      513.05     11.28 o 
   8   0   3       45.00       47.76      3.03 o 
   9   0   3      206.48      210.88      7.84 o 
  10   0   3       17.76       23.56      4.68 o 
  -9   1   3        0.41       -2.67      3.14 o 
  -8   1   3        3.72        2.06      1.95 o 
  -7   1   3       22.05       28.43      2.85 o 
  -6   1   3      271.25      271.49      5.93 o 
  -5   1   3     1532.66     1486.24     27.69 o 
  -4   1   3     3283.02     3486.09     63.86 o 
  -3   1   3     2740.64     3012.41     55.15 o 
  -2   1   3     2143.25     2152.79     39.49 o 
  -1   1   3      780.45      930.03     12.52 o 
   0   1   3      579.13      653.56      8.86 o 
   1   1   3    12092.21    12466.31    166.17 o 
   2   1   3     8984.37     9754.00    181.39 o 
   6   1   3      180.34      190.89      6.81 o 
   7   1   3        4.14        4.43      1.62 o 
   8   1   3      179.90      205.20      5.84 o 
   9   1   3      211.50      223.54      8.48 o 
  10   1   3      155.23      173.02      7.84 o 
  -9   2   3       79.92       71.65      4.95 o 
  -8   2   3        0.47        1.81      2.83 o 
  -7   2   3       39.25       40.17      2.83 o 
  -6   2   3      369.56      356.60     10.54 o 
  -5   2   3      294.96      302.76      5.25 o 
  -4   2   3      509.37      503.26      8.10 o 
  -3   2   3     1375.77     1360.87     20.89 o 
  -2   2   3       66.21       54.69      1.12 o 
  -1   2   3        8.85        8.92      0.74 o 
   0   2   3      419.00      418.47      5.73 o 
   1   2   3       17.57       13.39      0.99 o 
   2   2   3     1108.23     1134.23     17.73 o 
   3   2   3      146.39      165.06      2.90 o 
   4   2   3      240.26      279.67      8.68 o 
   5   2   3       78.30      111.19      4.52 o 
   6   2   3       18.48       12.72      2.65 o 
   7   2   3      360.62      361.74     11.99 o 
   8   2   3      769.66      764.10     16.65 o 
   9   2   3      338.58      368.64     12.28 o 
  10   2   3      147.75      164.94      7.94 o 
  11   2   3        1.57        3.74      4.95 o 
  -9   3   3      144.20      133.02      6.45 o 
  -8   3   3       50.07       44.53      3.96 o 
  -7   3   3        3.05        3.94      2.53 o 
  -6   3   3      299.23      288.33      6.30 o 
  -5   3   3        8.81       12.27      1.40 o 
  -4   3   3      280.34      279.19      4.15 o 
  -3   3   3      393.83      379.99      5.39 o 
  -2   3   3     2161.04     2164.04     28.93 o 
  -1   3   3     4088.31     4151.70    100.27 o 
   0   3   3     1210.93     1147.30     15.45 o 
   1   3   3      167.10      154.03      3.69 o 
   2   3   3      165.19      142.52      3.28 o 
   3   3   3     1002.71     1177.34     23.21 o 
   4   3   3      245.86      314.18      6.71 o 
   5   3   3        2.00        2.49      2.13 o 
   6   3   3       55.93       49.27      3.56 o 
   7   3   3      260.69      259.74      6.61 o 
   8   3   3      275.68      251.42      6.99 o 
   9   3   3      621.66      619.32     18.82 o 
  10   3   3      123.44      139.65      7.74 o 
  -9   4   3      108.86       99.69      5.81 o 
  -8   4   3       85.36       84.19      4.97 o 
  -7   4   3       23.72       29.75      3.22 o 
  -6   4   3       64.65       66.90      3.92 o 
  -5   4   3      525.29      506.52     14.98 o 
  -4   4   3       94.68      113.06      5.32 o 
  -3   4   3     1660.07     1778.64     27.97 o 
  -2   4   3     6001.18     6380.65     99.20 o 
  -1   4   3      437.85      443.08      7.22 o 
   0   4   3     1124.34     1104.70     28.59 o 
   1   4   3      680.93      628.43     12.70 o 
   2   4   3     1236.92     1211.04     23.93 o 
   3   4   3      829.54      830.57     16.63 o 
   4   4   3     1186.84     1125.12     30.42 o 
   5   4   3       50.08       51.21      4.92 o 
   6   4   3        7.30        8.39      1.75 o 
   7   4   3      109.68      100.97      3.16 o 
   8   4   3        0.47       -0.75      2.69 o 
   9   4   3       70.85       58.24      5.55 o 
  10   4   3       63.76       69.96      6.57 o 
  -8   5   3      163.58      157.62      6.77 o 
  -7   5   3      259.18      248.61      8.80 o 
  -6   5   3       86.27       76.53      4.20 o 
  -5   5   3      454.77      460.06     15.90 o 
  -4   5   3     1362.77     1317.88     30.38 o 
  -3   5   3        2.31        6.09      2.60 o 
  -2   5   3      127.80      112.83      3.11 o 
  -1   5   3      425.38      391.48      8.25 o 
   0   5   3      159.35      148.87      4.03 o 
   1   5   3      252.35      204.82      4.73 o 
   2   5   3     3018.44     2840.67     55.54 o 
   3   5   3     1686.29     1585.40     31.31 o 
   4   5   3      563.57      521.62     10.86 o 
   5   5   3      369.38      392.40     15.50 o 
   6   5   3      730.12      706.13     10.97 o 
   7   5   3        0.65       -1.78      1.78 o 
   8   5   3       19.84       18.45      4.12 o 
   9   5   3       13.57       13.99      4.60 o 
  10   5   3        0.39       -0.30      5.35 o 
  -8   6   3      162.35      166.43      7.28 o 
  -7   6   3      269.38      246.60      8.95 o 
  -6   6   3      129.79      123.25      5.53 o 
  -5   6   3      120.34      116.76      3.66 o 
  -4   6   3      105.04      112.54      3.53 o 
  -3   6   3       72.01       76.28      2.88 o 
  -2   6   3       72.96       71.82      2.64 o 
  -1   6   3       49.95       50.78      2.26 o 
   0   6   3      182.48      178.84      4.46 o 
   1   6   3      856.74      815.70     16.58 o 
   2   6   3     1029.22     1007.97     42.84 o 
   3   6   3     1018.53      995.07     26.40 o 
   4   6   3      286.52      269.10      6.23 o 
   5   6   3      287.13      302.73      5.84 o 
   6   6   3      262.91      262.09      4.62 o 
   7   6   3       87.53       93.00      5.02 o 
   8   6   3       28.93       28.39      3.49 o 
   9   6   3        0.28       -4.14      4.14 o 
  -7   7   3       64.71       71.69      4.82 o 
  -6   7   3       60.15       66.32      4.38 o 
  -5   7   3       76.32       73.48      3.14 o 
  -4   7   3      444.64      456.59     10.02 o 
  -3   7   3       41.05       38.94      3.27 o 
  -2   7   3        2.04        0.83      1.59 o 
  -1   7   3        5.90       11.23      1.78 o 
   0   7   3      153.03      159.05      4.30 o 
   1   7   3       42.93       41.23      2.37 o 
   2   7   3      123.65      115.35      3.60 o 
   3   7   3     1115.56     1102.07     22.30 o 
   4   7   3      319.05      301.95      5.00 o 
   5   7   3      254.92      249.42      5.62 o 
   6   7   3      505.78      478.03      8.83 o 
   7   7   3      351.84      345.61      7.03 o 
   8   7   3        9.29        2.01      3.94 o 
   9   7   3      116.74      118.38      7.42 o 
  -7   8   3       42.51       51.50      4.66 o 
  -6   8   3        2.62        2.91      2.96 o 
  -5   8   3      132.05      134.97      4.37 o 
  -4   8   3      625.50      634.43     13.58 o 
  -3   8   3      378.41      380.62      8.66 o 
  -2   8   3     1249.25     1174.56     23.81 o 
  -1   8   3      568.18      517.27     11.18 o 
   0   8   3       48.20       50.59      2.70 o 
   1   8   3        0.55        0.78      1.71 o 
   2   8   3        3.31        5.96      2.21 o 
   3   8   3      137.20      128.55      3.19 o 
   4   8   3       28.33       20.92      1.97 o 
   5   8   3      212.02      182.75      4.68 o 
   6   8   3      352.98      326.72      5.66 o 
   7   8   3      113.25      107.90      4.15 o 
   8   8   3       64.27       61.49      5.69 o 
  -6   9   3       57.62       48.65      4.60 o 
  -5   9   3       60.80       51.69      3.21 o 
  -4   9   3      105.59      108.56      4.08 o 
  -3   9   3      514.41      530.57     11.72 o 
  -2   9   3      620.18      624.42     13.45 o 
  -1   9   3      767.50      734.62     15.51 o 
   0   9   3      814.04      744.56     15.70 o 
   1   9   3      200.91      189.48      9.85 o 
   2   9   3       17.57       14.29      3.09 o 
   3   9   3        7.59        6.16      1.36 o 
   4   9   3       42.72       38.43      1.93 o 
   5   9   3       50.24       40.59      2.15 o 
   6   9   3      152.79      142.29      3.55 o 
   7   9   3       85.26       75.36      3.84 o 
   8   9   3        6.93        0.80      4.56 o 
  -5  10   3       38.96       38.98      4.44 o 
  -4  10   3      106.31      118.54      4.51 o 
  -3  10   3       97.14       98.00      4.00 o 
  -2  10   3      102.71       97.74      3.95 o 
  -1  10   3      305.56      309.13      7.62 o 
   0  10   3      189.49      191.69      5.48 o 
   1  10   3      740.70      729.05     16.13 o 
   2  10   3      412.92      427.99      9.90 o 
   3  10   3       55.00       53.98      3.19 o 
   4  10   3       42.51       46.49      2.53 o 
   5  10   3        1.28       -2.26      2.26 o 
   6  10   3      142.02      138.47      4.00 o 
   7  10   3      126.75      123.16      7.81 o 
  -4  11   3       10.09        8.73      2.87 o 
  -3  11   3        3.63        6.78      2.70 o 
  -2  11   3      135.66      134.04      4.99 o 
  -1  11   3      147.96      140.55      8.59 o 
   0  11   3      221.63      220.01      7.04 o 
   1  11   3      506.25      520.51     12.50 o 
   2  11   3      156.04      165.37      8.78 o 
   3  11   3      128.14      131.70      4.72 o 
   4  11   3      271.54      278.63     12.39 o 
   5  11   3      200.62      204.59      6.25 o 
   6  11   3        4.79        3.46      2.27 o 
   7  11   3        7.07        2.21      4.44 o 
  -3  12   3       50.42       61.25      5.97 o 
  -2  12   3       36.67       43.84      3.45 o 
  -1  12   3       42.35       45.86      3.47 o 
   0  12   3       64.84       76.03      4.08 o 
   1  12   3       28.96       33.03      3.79 o 
   2  12   3       76.95       75.25      4.09 o 
   3  12   3      161.53      170.07      5.68 o 
   4  12   3      190.19      204.16      6.41 o 
   5  12   3      222.27      246.62     10.41 o 
  -1 -12   4      107.57      128.33      7.04 o 
  -4 -11   4        8.29        4.48      4.38 o 
  -3 -11   4      152.30      180.52      8.32 o 
  -2 -11   4       28.51       34.73      3.48 o 
  -1 -11   4        7.95        6.44      2.81 o 
   0 -11   4        0.49       -2.57      2.57 o 
   1 -11   4       22.40       22.76      3.67 o 
   2 -11   4      198.83      219.92      9.89 o 
  -4 -10   4       84.59       92.13      6.17 o 
  -3 -10   4       37.18       39.72      7.29 o 
  -2 -10   4       53.64       64.77      3.78 o 
  -1 -10   4       65.58       67.43      3.74 o 
   0 -10   4       13.33       10.16      2.55 o 
   1 -10   4        6.75        0.65      1.76 o 
   2 -10   4       42.25       44.32      2.47 o 
   3 -10   4       84.73       92.05      3.23 o 
   4 -10   4       61.13       67.63      3.88 o 
   5 -10   4        8.02        6.69      3.68 o 
  -6  -9   4        6.18        6.53      3.92 o 
  -5  -9   4       98.94       99.28      4.14 o 
  -4  -9   4      521.69      554.21     11.96 o 
  -3  -9   4      533.04      543.52      9.61 o 
  -2  -9   4      320.28      320.02      7.83 o 
  -1  -9   4       59.93       61.15      3.58 o 
   0  -9   4        4.23        5.21      1.77 o 
   1  -9   4       22.59       25.57      2.02 o 
   2  -9   4       11.25        9.15      1.78 o 
   3  -9   4       29.44       30.88      2.11 o 
   4  -9   4      106.82      106.37      3.35 o 
   5  -9   4      129.72      125.80      4.83 o 
   6  -9   4      113.76      114.83      6.53 o 
  -7  -8   4        2.72        4.34      4.00 o 
  -6  -8   4       22.94       22.41      4.08 o 
  -5  -8   4        7.83        5.01      2.32 o 
  -4  -8   4      318.04      331.91      7.74 o 
  -3  -8   4      595.24      638.76     10.92 o 
  -2  -8   4      543.88      572.01     16.14 o 
  -1  -8   4      603.75      596.77     10.17 o 
   0  -8   4      458.77      489.58      8.58 o 
   1  -8   4      293.11      297.87      5.70 o 
   2  -8   4       72.82       74.91      2.58 o 
   3  -8   4       65.57       60.91      2.51 o 
   4  -8   4      156.56      154.96      3.84 o 
   5  -8   4       21.62       20.96      3.85 o 
   6  -8   4        0.99       -3.02      3.36 o 
   7  -8   4       63.31       78.42      6.07 o 
  -7  -7   4        5.24        5.13      3.80 o 
  -6  -7   4        3.60        0.06      3.42 o 
  -5  -7   4        1.11       -2.88      3.55 o 
  -4  -7   4      289.05      288.18     10.86 o 
  -3  -7   4        4.73        2.93      1.28 o 
  -2  -7   4       38.51       40.58      1.71 o 
  -1  -7   4       77.66       70.05      2.14 o 
   0  -7   4      413.42      409.55      7.25 o 
   1  -7   4      923.58      945.01     15.39 o 
   2  -7   4      575.29      557.37      9.51 o 
   3  -7   4       23.08       19.77      2.93 o 
   4  -7   4        7.62        4.07      3.42 o 
   5  -7   4       37.55       31.58      2.05 o 
   6  -7   4       17.45       17.11      2.50 o 
   7  -7   4       36.62       30.35      4.36 o 
  -8  -6   4       28.60       16.58      4.48 o 
  -7  -6   4        9.66        3.72      3.62 o 
  -6  -6   4       95.30       89.38      5.27 o 
  -5  -6   4       20.54       10.25      3.20 o 
  -4  -6   4       37.68       35.86      2.69 o 
  -3  -6   4        0.92        1.29      1.13 o 
  -2  -6   4      659.76      667.65      9.46 o 
  -1  -6   4      248.17      255.15      4.07 o 
   0  -6   4       20.19       28.09      1.32 o 
   1  -6   4      554.27      557.54      7.97 o 
   2  -6   4     2223.29     2173.74     34.20 o 
   3  -6   4      414.72      405.62      7.13 o 
   4  -6   4      283.88      270.56      7.65 o 
   5  -6   4       57.11       58.18      3.29 o 
   6  -6   4        8.01        2.53      3.84 o 
   7  -6   4       30.14       27.88      3.32 o 
  -8  -5   4      110.84      107.03      6.13 o 
  -7  -5   4       25.47       22.25      3.76 o 
  -6  -5   4      142.47      142.08      6.21 o 
  -5  -5   4      452.32      442.08      9.10 o 
  -4  -5   4      121.29      127.85      2.93 o 
  -3  -5   4       43.52       47.73      1.59 o 
  -2  -5   4      135.60      141.78      2.57 o 
  -1  -5   4      709.09      724.48     10.08 o 
   0  -5   4      232.01      216.87      3.46 o 
   1  -5   4      737.96      704.13      9.82 o 
   2  -5   4     2156.59     2178.06     39.35 o 
   3  -5   4     1063.68     1023.85     16.47 o 
   4  -5   4      367.49      354.72      9.92 o 
   5  -5   4      193.04      174.59      4.48 o 
   6  -5   4      328.88      312.23      9.91 o 
   7  -5   4       96.54       94.52      4.76 o 
   8  -5   4       74.05       84.85      4.91 o 
  -9  -4   4       47.56       49.13      5.29 o 
  -8  -4   4      145.94      146.71      6.85 o 
  -7  -4   4       55.00       49.47      4.40 o 
  -6  -4   4      477.35      449.04      9.74 o 
  -5  -4   4      142.06      138.11      3.73 o 
  -4  -4   4        3.98        0.00      1.44 o 
  -3  -4   4      191.89      186.32      3.15 o 
  -2  -4   4       96.34       96.64      1.91 o 
  -1  -4   4        0.81        4.19      0.78 o 
   0  -4   4      449.85      529.44      7.42 o 
   1  -4   4      373.00      343.42      4.98 o 
   2  -4   4     1585.70     1516.09     20.48 o 
   3  -4   4      477.87      454.91      7.64 o 
   4  -4   4      152.11      155.15      6.87 o 
   5  -4   4      359.97      334.79     10.11 o 
   6  -4   4      131.46      133.52      5.13 o 
   7  -4   4      324.78      314.60     10.07 o 
   8  -4   4       36.08       42.01      3.90 o 
   9  -4   4       40.22       35.04      4.04 o 
  -9  -3   4       40.61       42.30      4.97 o 
  -8  -3   4       73.19       77.50      5.29 o 
  -7  -3   4        5.34        8.79      3.28 o 
  -6  -3   4       20.98       22.99      1.99 o 
  -5  -3   4       50.05       53.15      3.72 o 
  -4  -3   4     1153.74     1120.37     21.12 o 
  -3  -3   4      125.74      107.22      2.28 o 
  -2  -3   4        2.40        7.31      0.75 o 
  -1  -3   4       95.58       85.66      1.61 o 
   0  -3   4      409.66      430.32      6.06 o 
   1  -3   4      251.83      264.77      3.88 o 
   2  -3   4      211.77      199.34      4.23 o 
   3  -3   4      430.42      422.38      6.79 o 
   4  -3   4     1206.78     1118.91     30.82 o 
   5  -3   4      602.08      555.13     15.88 o 
   6  -3   4      119.04      108.79      4.48 o 
   7  -3   4      186.12      180.98      6.57 o 
   8  -3   4       12.28       11.68      2.93 o 
   9  -3   4        3.54        0.02      3.20 o 
  10  -3   4        3.01        0.76      3.86 o 
  -9  -2   4       28.34       29.13      4.42 o 
  -8  -2   4      167.00      169.77      4.81 o 
  -7  -2   4      483.38      503.68     10.39 o 
  -6  -2   4      182.96      184.37      4.59 o 
  -5  -2   4      565.15      590.26     11.62 o 
  -4  -2   4     1009.17     1050.00     19.80 o 
  -3  -2   4     1354.07     1286.86     65.72 o 
  -2  -2   4      653.10      567.89      9.01 o 
  -1  -2   4      580.29      696.79      9.50 o 
   0  -2   4      721.53      677.68      9.22 o 
   1  -2   4      263.40      266.68      4.40 o 
   2  -2   4       94.72       99.49      1.88 o 
   3  -2   4      656.00      676.74     10.56 o 
   4  -2   4      228.53      237.11      7.06 o 
   5  -2   4     1907.13     1844.77     50.46 o 
   6  -2   4     1397.23     1422.52     39.34 o 
   7  -2   4      643.45      645.11     18.76 o 
   8  -2   4      310.57      332.74     10.84 o 
   9  -2   4      158.01      165.08      7.00 o 
  10  -2   4      163.74      176.36      7.96 o 
 -10  -1   4       17.40       22.37      4.48 o 
  -9  -1   4       11.59       13.79      3.74 o 
  -8  -1   4        1.33        1.50      2.01 o 
  -7  -1   4      197.73      200.20      5.01 o 
  -6  -1   4      866.05      895.07     17.22 o 
  -5  -1   4     1552.76     1610.86     30.05 o 
  -4  -1   4     1157.02     1197.22     22.43 o 
  -3  -1   4     2475.38     2586.09     66.38 o 
  -2  -1   4      988.29     1019.17     19.00 o 
  -1  -1   4     1613.39     1576.31     29.07 o 
   0  -1   4     2807.37     2933.31     50.45 o 
   1  -1   4     3476.97     3603.34     65.82 o 
   2  -1   4     1940.44     2033.84     37.34 o 
   3  -1   4      763.85      774.86     14.76 o 
   4  -1   4       23.74       25.17      1.75 o 
   5  -1   4      918.97      956.54     26.58 o 
   6  -1   4      500.00      533.52     15.50 o 
   7  -1   4     1446.09     1517.83     28.99 o 
   8  -1   4      332.89      339.18      6.49 o 
   9  -1   4      249.50      277.70      9.95 o 
  10  -1   4      526.71      586.41     18.43 o 
  11  -1   4      280.62      349.97     13.19 o 
  -9   0   4       90.78       88.59      5.27 o 
  -8   0   4      155.23      164.99      4.61 o 
  -7   0   4       25.22       25.10      2.14 o 
  -6   0   4       60.15       59.09      2.90 o 
  -5   0   4       41.87       41.17      2.14 o 
  -4   0   4      748.36      775.16     14.77 o 
  -3   0   4      750.55      808.11     15.25 o 
  -2   0   4     2614.74     2851.51     52.24 o 
  -1   0   4     3093.54     3418.12     62.46 o 
   0   0   4       72.44       66.78      1.71 o 
   1   0   4     4063.55     4281.33     78.23 o 
   2   0   4     2051.15     2167.32     39.72 o 
   3   0   4      566.22      580.10     15.38 o 
   8   0   4       25.16       26.58      3.53 o 
   9   0   4      275.99      299.97      7.70 o 
  10   0   4      380.20      461.55     15.48 o 
  11   0   4      222.76      296.11     12.04 o 
  -9   1   4      344.77      342.45     11.82 o 
  -8   1   4       88.68       85.85      5.22 o 
  -7   1   4       20.38       21.99      2.02 o 
  -6   1   4      327.40      330.05      7.03 o 
  -5   1   4        9.22       15.25      2.57 o 
  -4   1   4       51.08       59.91      2.07 o 
  -3   1   4       45.03       84.93     13.18 o 
  -2   1   4      804.51      856.14     22.90 o 
  -1   1   4     2561.78     2846.48     38.01 o 
   0   1   4     1004.29     1054.29     14.43 o 
   1   1   4      526.65      490.08      9.29 o 
   2   1   4       51.62       39.04      1.18 o 
   3   1   4      718.57      702.44     18.35 o 
   6   1   4      309.60      307.99      9.99 o 
   7   1   4      190.84      219.20      8.00 o 
   8   1   4      165.40      161.41      5.08 o 
   9   1   4       37.04       43.39      3.54 o 
  10   1   4      131.14      142.41      7.22 o 
  -9   2   4      270.61      270.28      9.91 o 
  -8   2   4      428.39      396.52     12.81 o 
  -7   2   4      268.81      254.50      5.95 o 
  -6   2   4       35.76       39.59      1.81 o 
  -5   2   4       73.62       73.05      2.07 o 
  -4   2   4      250.08      228.86      4.07 o 
  -3   2   4        1.50        2.81      0.77 o 
  -2   2   4      184.80      222.11      3.27 o 
  -1   2   4     2745.11     2988.85     45.28 o 
   0   2   4      957.56     1000.21     16.17 o 
   1   2   4     3486.16     3645.33     48.49 o 
   2   2   4      999.50      940.79     14.79 o 
   3   2   4     3800.88     4028.99     62.27 o 
   4   2   4     4866.73     5267.82     99.24 o 
   5   2   4     3564.26     3933.24    110.10 o 
   6   2   4      327.78      339.31     10.86 o 
   7   2   4        2.17       -1.43      2.96 o 
   8   2   4       30.36       24.34      2.90 o 
   9   2   4       78.33       78.95      4.31 o 
  10   2   4        0.17        4.42      4.54 o 
  11   2   4        1.74        1.61      5.09 o 
  -9   3   4      142.37      133.04      6.49 o 
  -8   3   4      242.89      228.24      8.42 o 
  -7   3   4      585.31      542.27     16.40 o 
  -6   3   4     1104.33     1055.33     26.82 o 
  -5   3   4     1075.61     1045.89     16.40 o 
  -4   3   4      410.99      424.82      6.99 o 
  -3   3   4      866.45      873.93     11.92 o 
  -2   3   4     1042.07     1148.42     15.52 o 
  -1   3   4     1787.12     1980.90     26.51 o 
   0   3   4       45.83       51.49      1.07 o 
   1   3   4      146.97      131.31      2.19 o 
   2   3   4      794.99      829.38     16.46 o 
   3   3   4     1692.60     1637.42     32.13 o 
   4   3   4     3708.62     3716.60     76.33 o 
   5   3   4     2849.94     3005.45     84.39 o 
   6   3   4      217.18      257.84      8.76 o 
   7   3   4      583.73      656.93     19.70 o 
   8   3   4      381.62      379.94     14.53 o 
   9   3   4      191.24      191.69      6.37 o 
  10   3   4       69.06       72.65      6.57 o 
  11   3   4        6.20       10.90      5.75 o 
  -9   4   4        8.77        9.25      3.52 o 
  -8   4   4       83.59       80.21      4.86 o 
  -7   4   4      607.44      587.60     17.63 o 
  -6   4   4      683.44      684.81     19.98 o 
  -5   4   4      291.12      280.39      9.03 o 
  -4   4   4      949.17      942.58     12.94 o 
  -3   4   4     1408.96     1417.35     19.15 o 
  -2   4   4       68.71       63.52      1.36 o 
  -1   4   4      896.03      886.03     12.05 o 
   0   4   4      629.60      608.92      8.37 o 
   1   4   4        1.15        2.69      0.64 o 
   2   4   4      366.78      371.66      7.77 o 
   3   4   4        4.86        2.11      1.01 o 
   4   4   4      581.66      596.88     18.23 o 
   5   4   4      130.72      126.07      3.54 o 
   6   4   4      440.76      426.33     13.29 o 
   7   4   4      715.46      726.81     12.83 o 
   8   4   4      386.36      375.35     14.61 o 
   9   4   4      424.29      437.91     11.07 o 
  10   4   4       21.66       18.80      5.39 o 
  -8   5   4        0.11       -1.15      2.91 o 
  -7   5   4      219.23      202.21      7.66 o 
  -6   5   4      271.52      271.91      9.17 o 
  -5   5   4      117.03      119.47      5.09 o 
  -4   5   4      134.52      141.37      3.90 o 
  -3   5   4     2273.82     2315.80     36.29 o 
  -2   5   4     4760.34     4678.76     72.86 o 
  -1   5   4     1595.62     1605.43     25.31 o 
   0   5   4      143.28      132.58      3.42 o 
   1   5   4       10.25        8.31      1.23 o 
   2   5   4       54.78       74.80      2.89 o 
   3   5   4       46.27       40.00      4.44 o 
   4   5   4        7.15        2.57      1.45 o 
   5   5   4       12.60       12.33      1.72 o 
   6   5   4      493.50      483.26     16.02 o 
   7   5   4      290.23      295.31      6.10 o 
   8   5   4      286.44      282.54     12.14 o 
   9   5   4       76.85       81.85      4.85 o 
  10   5   4      306.66      369.69     13.71 o 
  -8   6   4        0.16       -0.10      3.24 o 
  -7   6   4        1.36        4.26      2.93 o 
  -6   6   4       19.01       16.44      2.87 o 
  -5   6   4       38.77       37.43      3.32 o 
  -4   6   4      571.61      569.25     11.99 o 
  -3   6   4     2806.56     2788.27     54.73 o 
  -2   6   4     1731.81     1734.35     34.28 o 
  -1   6   4     1864.71     1885.71     37.20 o 
   0   6   4     1186.05     1161.05     23.24 o 
   1   6   4      294.87      266.88      6.11 o 
   2   6   4      814.35      813.69     16.56 o 
   3   6   4     1356.04     1389.50     27.67 o 
   4   6   4       61.06       52.05      2.46 o 
   5   6   4        3.60        2.65      1.70 o 
   6   6   4        3.56        1.23      1.79 o 
   7   6   4      356.45      329.94     29.76 o 
   8   6   4      210.78      207.25      6.56 o 
   9   6   4       35.76       37.27      4.20 o 
  -7   7   4       61.52       54.10      4.60 o 
  -6   7   4       32.64       33.55      3.66 o 
  -5   7   4       60.65       52.31      3.84 o 
  -4   7   4      141.76      138.85      9.26 o 
  -3   7   4      169.75      162.83      9.66 o 
  -2   7   4      411.10      367.02      8.19 o 
  -1   7   4      638.80      630.05     13.17 o 
   0   7   4      777.52      746.31     15.43 o 
   1   7   4     1401.86     1397.02     27.94 o 
   2   7   4     1893.41     1840.30     36.54 o 
   3   7   4      884.62      869.15     24.87 o 
   4   7   4      119.79      125.45      6.97 o 
   5   7   4      307.87      294.99      8.11 o 
   6   7   4       19.02       19.57      1.76 o 
   7   7   4       17.08       14.59      2.05 o 
   8   7   4        2.68       -0.01      3.03 o 
   9   7   4       12.74        2.89      4.74 o 
  -7   8   4      119.89      112.74      6.27 o 
  -6   8   4       91.80       81.27      5.15 o 
  -5   8   4      113.39      111.25      5.47 o 
  -4   8   4       64.78       73.08      3.32 o 
  -3   8   4       19.12       17.78      2.17 o 
  -2   8   4        2.40        3.43      2.41 o 
  -1   8   4        9.33       13.56      1.97 o 
   0   8   4      463.83      452.53      9.95 o 
   1   8   4      279.70      292.29      8.06 o 
   2   8   4      129.73      125.21      3.98 o 
   3   8   4      128.30      127.97      4.05 o 
   4   8   4      202.71      177.73      4.93 o 
   5   8   4       47.03       48.32      2.10 o 
   6   8   4       38.45       38.35      3.33 o 
   7   8   4       42.00       38.01      2.18 o 
   8   8   4       18.71       16.94      3.56 o 
   9   8   4       44.63       44.25      5.89 o 
  -6   9   4       28.66       27.02      3.98 o 
  -5   9   4       77.39       78.80      5.05 o 
  -4   9   4      199.53      212.92      5.89 o 
  -3   9   4       41.84       43.45      2.90 o 
  -2   9   4        1.72        2.79      2.65 o 
  -1   9   4        0.64        0.45      1.88 o 
   0   9   4       51.29       50.39      2.89 o 
   1   9   4      207.06      197.94      5.39 o 
   2   9   4      279.71      269.19      6.75 o 
   3   9   4        4.79        3.03      1.53 o 
   4   9   4       24.93       24.15      2.09 o 
   5   9   4      265.85      259.99      6.30 o 
   6   9   4      469.29      435.09     10.27 o 
   7   9   4        1.91        0.34      1.91 o 
   8   9   4       44.42       33.81      5.29 o 
  -5  10   4      109.30      117.64      6.37 o 
  -4  10   4      160.46      175.67      5.52 o 
  -3  10   4      272.92      275.05      7.12 o 
  -2  10   4       73.07       68.32      3.46 o 
  -1  10   4       20.36       17.20      2.43 o 
   0  10   4       14.22       12.68      2.29 o 
   1  10   4      389.56      382.24     19.76 o 
   2  10   4      409.65      394.09     13.70 o 
   3  10   4      111.36      106.35      4.10 o 
   4  10   4       73.24       70.26      2.43 o 
   5  10   4      209.72      213.73      4.31 o 
   6  10   4      280.59      266.98      8.74 o 
   7  10   4      109.46      102.32      4.46 o 
  -4  11   4      222.02      218.23      6.92 o 
  -3  11   4      157.45      156.10      8.30 o 
  -2  11   4       63.00       56.73      3.62 o 
  -1  11   4      126.16      120.96      9.20 o 
   0  11   4       65.15       67.54      3.65 o 
   1  11   4        3.16        4.32      2.39 o 
   2  11   4        6.99        5.77      2.44 o 
   3  11   4       38.40       42.36      3.18 o 
   4  11   4       74.62       74.40      4.18 o 
   5  11   4       70.46       75.01      4.45 o 
   6  11   4      132.88      135.02      4.15 o 
   7  11   4       26.04       18.59      4.78 o 
  -3  12   4        1.46        6.03      4.74 o 
  -2  12   4       25.53       28.20      4.92 o 
  -1  12   4      132.61      132.56     10.27 o 
   0  12   4      252.80      258.06      7.16 o 
   1  12   4       67.80       65.51      3.92 o 
   2  12   4       63.06       60.19      3.86 o 
   3  12   4        4.47        2.82      2.68 o 
   4  12   4        1.02        2.86      2.80 o 
   5  12   4       10.68       11.86      5.13 o 
   6  12   4       39.87       40.75      5.97 o 
  -2 -11   5       86.85       93.24      5.33 o 
  -1 -11   5       44.90       51.74      5.77 o 
   0 -11   5       61.73       68.69      6.51 o 
   1 -11   5       21.58       18.76      5.45 o 
   3 -11   5        0.80       -1.53      1.53 o 
  -5 -10   5       11.16       10.75      4.52 o 
  -4 -10   5       80.83      100.43      6.69 o 
  -3 -10   5      132.28      136.34      7.06 o 
  -2 -10   5       35.99       39.04      3.33 o 
  -1 -10   5       68.93       79.77      5.52 o 
   0 -10   5      118.01      135.08      4.87 o 
   1 -10   5       97.19      107.53      4.20 o 
   2 -10   5      171.23      184.39      6.38 o 
   3 -10   5      191.56      207.51      6.15 o 
   4 -10   5        2.93        1.73      2.80 o 
  -6  -9   5        8.73        5.21      4.04 o 
  -5  -9   5        8.53        9.52      3.99 o 
  -4  -9   5       79.36       89.78      3.96 o 
  -3  -9   5       59.26       69.78      5.13 o 
  -2  -9   5       36.48       34.77      2.93 o 
  -1  -9   5       24.14       21.31      2.65 o 
   0  -9   5      200.49      220.84      7.37 o 
   1  -9   5      516.55      560.23      9.82 o 
   2  -9   5      232.37      250.24      5.24 o 
   3  -9   5      173.48      182.14      5.46 o 
   4  -9   5       25.20       28.23      2.97 o 
   5  -9   5        3.33       -2.72      2.72 o 
  -6  -8   5        3.58        3.30      3.82 o 
  -5  -8   5       60.03       62.12      4.86 o 
  -4  -8   5       42.77       48.12      3.04 o 
  -3  -8   5        6.75        6.71      1.84 o 
  -2  -8   5       42.46       40.41      1.87 o 
  -1  -8   5      372.47      362.48      7.01 o 
   0  -8   5      578.73      583.08     10.03 o 
   1  -8   5      277.79      273.82      5.40 o 
   2  -8   5      113.96      122.04      3.29 o 
   3  -8   5      272.77      258.51      5.27 o 
   4  -8   5       15.11       14.24      2.52 o 
   5  -8   5      130.07      127.69      4.65 o 
   6  -8   5      152.74      165.85      7.52 o 
  -7  -7   5       12.64       13.83      4.18 o 
  -6  -7   5        8.81        9.97      3.76 o 
  -5  -7   5      118.67      106.12      5.51 o 
  -4  -7   5      305.08      281.48      6.74 o 
  -3  -7   5      290.15      290.97      4.78 o 
  -2  -7   5      109.92      107.66      3.43 o 
  -1  -7   5      339.88      340.33      5.31 o 
   0  -7   5      256.94      260.33      5.08 o 
   1  -7   5      131.37      135.96      3.33 o 
   2  -7   5      646.94      653.57     11.03 o 
   3  -7   5      750.19      723.13     13.06 o 
   4  -7   5      468.16      453.95      8.12 o 
   5  -7   5      543.31      545.62     16.10 o 
   6  -7   5      218.20      222.72      8.52 o 
   7  -7   5       61.27       64.85      5.67 o 
  -7  -6   5      108.26      104.57      6.13 o 
  -6  -6   5      183.37      169.30      7.18 o 
  -5  -6   5      512.07      506.91     15.24 o 
  -4  -6   5     1034.38     1020.85     16.27 o 
  -3  -6   5      789.97      755.89     10.70 o 
  -2  -6   5      364.54      367.29      5.59 o 
  -1  -6   5      285.64      310.68      4.84 o 
   0  -6   5       65.07       60.65      1.79 o 
   1  -6   5      270.96      273.12      4.41 o 
   2  -6   5      120.01      118.77      2.94 o 
   3  -6   5     1447.48     1434.23     22.90 o 
   4  -6   5     1075.01     1078.76     17.52 o 
   5  -6   5       54.04       58.10      2.78 o 
   6  -6   5      198.58      200.34      7.78 o 
   7  -6   5      120.20      131.31      6.67 o 
   8  -6   5      151.03      163.03      8.28 o 
  -8  -5   5       38.38       43.34      4.95 o 
  -7  -5   5      312.32      288.97     10.19 o 
  -6  -5   5      275.85      264.81      9.27 o 
  -5  -5   5      591.20      570.38     11.53 o 
  -4  -5   5      462.72      443.61      9.13 o 
  -3  -5   5      867.21      855.53     16.24 o 
  -2  -5   5      989.35      994.17     13.72 o 
  -1  -5   5     1425.67     1466.24     19.93 o 
   0  -5   5     1281.83     1333.20     18.16 o 
   1  -5   5     1339.92     1350.10     24.01 o 
   2  -5   5      223.73      207.48      4.14 o 
   3  -5   5        0.06        0.64      1.33 o 
   4  -5   5       18.46       21.62      1.70 o 
   5  -5   5      172.89      158.51      4.19 o 
   6  -5   5      262.87      265.66      6.28 o 
   7  -5   5       72.74       80.53      5.43 o 
   8  -5   5      281.21      292.39     11.04 o 
   9  -5   5      133.32      152.82      8.78 o 
  -8  -4   5       14.05       16.64      4.10 o 
  -7  -4   5       27.89       22.96      3.74 o 
  -6  -4   5      108.02      104.75      3.49 o 
  -5  -4   5       67.94       63.55      2.70 o 
  -4  -4   5       81.72       86.23      2.95 o 
  -3  -4   5     1525.76     1553.28     24.20 o 
  -2  -4   5     1382.31     1492.87     20.20 o 
  -1  -4   5     1449.90     1575.01     21.25 o 
   0  -4   5     1353.10     1361.70     18.45 o 
   1  -4   5      840.91      792.70     14.16 o 
   2  -4   5      395.39      377.18      6.76 o 
   3  -4   5      468.76      411.05      5.94 o 
   4  -4   5        0.09        2.11      3.27 o 
   5  -4   5       16.70       17.37      1.60 o 
   6  -4   5      115.77      106.54      3.99 o 
   7  -4   5      310.80      319.41      7.41 o 
  -9  -3   5       43.17       36.29      4.84 o 
  -8  -3   5       11.13       11.58      3.72 o 
  -7  -3   5       22.81       24.70      2.36 o 
  -6  -3   5        9.86        9.13      1.89 o 
  -5  -3   5      501.52      504.56     10.22 o 
  -4  -3   5      239.51      260.20      9.35 o 
  -3  -3   5     1387.38     1432.65     26.77 o 
  -2  -3   5     1664.66     1778.11     23.93 o 
  -1  -3   5      578.55      558.99      7.79 o 
   0  -3   5     1646.00     1500.92     20.21 o 
   1  -3   5     1657.04     1605.76     21.97 o 
   2  -3   5     1569.32     1562.31     22.12 o 
   3  -3   5      443.52      423.48      6.83 o 
   4  -3   5       75.94       55.20      2.05 o 
   5  -3   5      150.85      144.37      3.70 o 
   6  -3   5       11.13       10.75      2.05 o 
   7  -3   5       19.11       17.99      2.63 o 
   8  -3   5        9.64        9.61      2.83 o 
  -9  -2   5      173.28      170.43      7.72 o 
  -8  -2   5      258.77      246.13      8.33 o 
  -7  -2   5      269.84      256.66      6.09 o 
  -6  -2   5       38.56       34.91      2.27 o 
  -5  -2   5      128.39      128.51      3.60 o 
  -4  -2   5      287.91      295.27      7.55 o 
  -3  -2   5       27.76       26.07      1.60 o 
  -2  -2   5      376.54      340.71     12.58 o 
  -1  -2   5        9.34        3.85      1.17 o 
   0  -2   5      750.54      670.33     10.60 o 
   1  -2   5     2000.57     2039.24     37.53 o 
   2  -2   5     3849.84     3990.75     70.70 o 
   3  -2   5     1938.60     1926.30     29.36 o 
   4  -2   5     1880.14     1814.59     51.06 o 
   5  -2   5      646.73      618.73     12.22 o 
   6  -2   5      358.60      336.88     10.17 o 
   7  -2   5        4.24        5.27      2.29 o 
   8  -2   5        3.35        5.73      2.71 o 
   9  -2   5      133.11      148.46      6.55 o 
  -9  -1   5      254.12      251.32      9.25 o 
  -8  -1   5      579.70      551.63     16.44 o 
  -7  -1   5      411.38      409.32      8.73 o 
  -6  -1   5      134.85      141.63      3.93 o 
  -5  -1   5     1234.16     1252.09     23.62 o 
  -4  -1   5      623.85      644.86     12.53 o 
  -3  -1   5      202.21      204.90      4.51 o 
  -2  -1   5     1290.40     1442.26     26.75 o 
  -1  -1   5       90.27      115.89      4.62 o 
   0  -1   5      769.27      747.50     14.04 o 
   1  -1   5      241.13      236.69      4.78 o 
   2  -1   5     1968.21     2127.82     49.13 o 
   3  -1   5     3474.35     3494.84    101.28 o 
   4  -1   5     1181.33     1106.91     21.02 o 
   5  -1   5     1233.80     1200.44     22.87 o 
   6  -1   5     1095.14     1183.90     32.87 o 
   7  -1   5       12.96       10.31      2.55 o 
   8  -1   5       25.97       31.04      3.46 o 
   9  -1   5       13.82       11.78      3.50 o 
  -9   0   5      134.13      135.44      6.20 o 
  -8   0   5      582.97      568.44     11.71 o 
  -7   0   5      216.67      213.43      5.27 o 
  -6   0   5      477.76      481.07      9.81 o 
  -5   0   5      619.95      642.26     17.26 o 
  -4   0   5      195.61      198.55      4.51 o 
  -3   0   5      277.60      268.17      5.59 o 
  -2   0   5      273.38      290.40      5.88 o 
  -1   0   5      263.00      264.59      5.34 o 
   0   0   5        0.76        1.90      0.87 o 
   1   0   5        1.14        8.17      1.38 o 
   2   0   5     1592.48     1643.85     30.24 o 
   3   0   5      512.89      557.89     10.63 o 
   4   0   5      589.35      593.71     15.94 o 
   5   0   5     1818.33     1636.03     42.60 o 
   8   0   5      158.33      176.62      5.67 o 
   9   0   5       30.64       40.66      3.85 o 
  10   0   5       31.95       45.59      5.29 o 
  -9   1   5        4.43        8.56      3.70 o 
  -8   1   5      237.55      228.17      4.74 o 
  -7   1   5      150.06      141.65      3.35 o 
  -6   1   5      197.43      211.12     10.48 o 
  -5   1   5      517.21      524.94     15.68 o 
  -4   1   5     1681.91     1711.67     31.77 o 
  -3   1   5      173.95      173.92      3.91 o 
  -2   1   5     1225.39     1338.87     24.83 o 
  -1   1   5     1698.93     1867.84     39.73 o 
   0   1   5      105.85       97.07      1.60 o 
   1   1   5      295.91      311.86      6.08 o 
   2   1   5      994.18     1137.40     23.54 o 
   3   1   5        6.52       13.61      1.29 o 
   4   1   5      618.36      649.49     17.19 o 
   5   1   5     1574.79     1564.10     40.59 o 
   7   1   5      211.43      225.33      8.22 o 
   8   1   5      141.86      162.19      7.12 o 
   9   1   5      259.09      276.46      7.66 o 
  10   1   5      145.86      159.01      6.93 o 
  11   1   5       58.31       74.62      7.02 o 
  -9   2   5       95.25       88.73      5.53 o 
  -8   2   5        1.40        0.62      2.85 o 
  -7   2   5        7.09        9.94      1.57 o 
  -6   2   5        2.88        1.82      1.30 o 
  -5   2   5      400.62      402.26      6.82 o 
  -4   2   5     1145.23     1211.97     18.84 o 
  -3   2   5     1608.24     1698.06     26.06 o 
  -2   2   5     4310.81     4570.08     60.84 o 
  -1   2   5     1392.58     1479.69     19.85 o 
   0   2   5     3807.14     4008.03     53.32 o 
   1   2   5     1344.66     1371.43     18.42 o 
   2   2   5      348.88      357.82      5.01 o 
   3   2   5      354.98      346.06      5.68 o 
   4   2   5     2900.37     3279.99     61.94 o 
   5   2   5      191.62      208.30      4.71 o 
   6   2   5      399.04      446.80     10.03 o 
   7   2   5        3.07        0.62      3.12 o 
   8   2   5      156.32      173.81      7.34 o 
   9   2   5      200.67      215.87      6.70 o 
  10   2   5      118.87      131.85      7.97 o 
  -9   3   5       79.77       69.17      5.01 o 
  -8   3   5      102.87       88.39      5.19 o 
  -7   3   5       60.32       57.88      4.12 o 
  -6   3   5       43.50       47.08      1.99 o 
  -5   3   5       99.31       97.49      2.45 o 
  -4   3   5       42.38       37.54      1.55 o 
  -3   3   5       26.79       24.94      1.29 o 
  -2   3   5       27.59       21.03      0.90 o 
  -1   3   5     1049.23     1046.16     14.16 o 
   0   3   5     2771.49     2859.01     38.16 o 
   1   3   5     1202.11     1181.77     15.94 o 
   2   3   5       47.06       34.53      1.12 o 
   3   3   5      443.09      472.58      7.63 o 
   4   3   5     1718.98     1751.80     27.37 o 
   5   3   5      107.51      115.28      6.29 o 
   6   3   5       12.46       10.69      3.06 o 
   7   3   5      319.27      348.66     11.52 o 
   8   3   5      109.89      122.51      4.87 o 
   9   3   5      164.81      168.41      6.02 o 
  10   3   5       62.64       59.38      4.73 o 
  11   3   5       69.63       72.67      7.18 o 
  -8   4   5      183.86      172.68      7.14 o 
  -7   4   5        3.01        1.65      2.73 o 
  -6   4   5        2.10        3.28      2.47 o 
  -5   4   5       10.17        9.16      1.27 o 
  -4   4   5       64.76       58.23      1.85 o 
  -3   4   5        1.89        4.19      0.82 o 
  -2   4   5      257.17      251.07      3.77 o 
  -1   4   5      387.50      369.08      6.19 o 
   1   4   5      345.45      302.08      5.39 o 
   2   4   5      138.50      106.77      3.45 o 
   3   4   5      315.18      295.75      6.40 o 
   4   4   5     1078.92     1076.04     21.48 o 
   5   4   5       62.54       67.68      2.60 o 
   6   4   5      808.02      867.73     25.49 o 
   7   4   5      299.79      287.61     10.01 o 
   8   4   5        5.83       -3.04      3.12 o 
   9   4   5       33.62       24.67      4.55 o 
  10   4   5       30.47       26.14      4.36 o 
  -8   5   5      138.97      140.96      6.57 o 
  -7   5   5      135.56      136.80      6.09 o 
  -6   5   5      309.21      308.57     10.21 o 
  -5   5   5        1.04        4.68      2.35 o 
  -4   5   5        1.05        0.89      1.48 o 
  -3   5   5      170.95      177.09      3.26 o 
  -2   5   5      394.51      426.74      7.33 o 
  -1   5   5     1143.31     1139.13     15.46 o 
   0   5   5      517.53      531.31      7.43 o 
   1   5   5      136.20      116.18      2.37 o 
   2   5   5       58.18       48.45      2.03 o 
   3   5   5      742.91      701.64     14.29 o 
   4   5   5     1437.45     1425.79     28.31 o 
   5   5   5      218.78      210.73     10.61 o 
   6   5   5      108.16      102.44      3.53 o 
   7   5   5       46.56       66.02      4.88 o 
   8   5   5       25.25       23.35      3.70 o 
   9   5   5       10.30        8.19      3.42 o 
  10   5   5       18.43       10.84      4.33 o 
  -8   6   5      291.57      277.90     10.19 o 
  -7   6   5      314.59      314.22     10.77 o 
  -6   6   5      347.54      326.20     10.80 o 
  -5   6   5      479.92      452.73     13.95 o 
  -4   6   5       55.26       49.25      2.52 o 
  -3   6   5        3.97        4.50      1.60 o 
  -2   6   5      832.75      843.63     18.84 o 
  -1   6   5       24.54       24.92      1.45 o 
   0   6   5      400.86      401.86      8.68 o 
   1   6   5     1224.61     1288.71     30.30 o 
   2   6   5      365.74      346.76      7.90 o 
   3   6   5      357.73      347.70     10.57 o 
   4   6   5      202.67      201.68      5.06 o 
   5   6   5      741.20      688.12     14.31 o 
   6   6   5      777.65      749.62     15.59 o 
   7   6   5      508.88      522.67     16.38 o 
   8   6   5      280.00      245.77     11.04 o 
   9   6   5        2.67        2.44      3.40 o 
  -7   7   5       91.02       84.01      5.31 o 
  -6   7   5      203.33      202.63      7.90 o 
  -5   7   5      383.37      352.66     11.48 o 
  -4   7   5      192.09      194.74      5.15 o 
  -3   7   5      615.09      598.31     12.62 o 
  -2   7   5      416.19      423.99      9.26 o 
  -1   7   5       29.16       29.79      2.36 o 
   0   7   5       39.57       37.32      3.95 o 
   1   7   5      351.62      385.47      8.57 o 
   2   7   5      244.84      230.74      5.67 o 
   3   7   5       87.05       85.30      3.24 o 
   4   7   5      194.67      194.17      5.09 o 
   5   7   5      778.03      743.07     15.51 o 
   6   7   5      113.77      103.76      7.12 o 
   7   7   5      335.42      347.12      8.11 o 
   8   7   5      141.86      122.34      7.88 o 
   9   7   5      107.44      117.56      5.68 o 
  -6   8   5        9.22        8.10      3.22 o 
  -5   8   5      138.26      137.92      6.19 o 
  -4   8   5      366.28      361.15     10.33 o 
  -3   8   5      237.66      240.98      9.00 o 
  -2   8   5       88.32       92.72      3.41 o 
  -1   8   5       20.37       19.28      2.08 o 
   0   8   5        5.29        5.72      1.89 o 
   1   8   5        3.22        3.23      2.35 o 
   2   8   5        3.79        2.55      1.84 o 
   3   8   5        3.57        2.90      1.80 o 
   4   8   5      120.08      119.60      3.95 o 
   5   8   5      487.28      481.83     10.73 o 
   6   8   5      428.95      431.70      8.93 o 
   7   8   5      148.37      146.72      7.52 o 
   8   8   5       80.68       78.46      4.55 o 
   9   8   5      200.13      223.56     11.72 o 
  -6   9   5       37.65       41.33      4.44 o 
  -5   9   5      229.39      243.38      9.21 o 
  -4   9   5       17.26       20.87      2.53 o 
  -3   9   5      151.49      152.82      4.77 o 
  -2   9   5      383.44      378.70      8.80 o 
  -1   9   5      191.06      188.21      5.24 o 
   0   9   5      472.63      442.04      9.94 o 
   1   9   5      583.37      564.90     12.31 o 
   2   9   5        0.96        1.18      1.93 o 
   3   9   5        2.99        4.58      2.08 o 
   4   9   5       38.12       34.06      2.65 o 
   5   9   5       16.11       12.35      1.80 o 
   6   9   5       95.97       78.07      3.31 o 
   7   9   5       40.41       31.86      3.01 o 
   8   9   5      159.39      150.79      4.69 o 
  -5  10   5       75.43       81.29      5.75 o 
  -4  10   5       67.31       60.40      9.43 o 
  -3  10   5      186.27      194.84      6.11 o 
  -2  10   5      123.37      124.66      6.36 o 
  -1  10   5      320.28      327.11      8.00 o 
   0  10   5      410.43      391.79      9.21 o 
   1  10   5      434.36      410.60      9.54 o 
   2  10   5       88.34       80.07      3.68 o 
   3  10   5       93.46       89.85      3.81 o 
   4  10   5        1.61        1.43      1.63 o 
   5  10   5        2.04       -0.26      1.69 o 
   6  10   5      102.70       92.73      3.01 o 
   7  10   5       16.24       10.16      2.21 o 
  -4  11   5        5.34        2.26      2.34 o 
  -3  11   5       37.92       33.24      3.35 o 
  -2  11   5      169.52      174.69      5.55 o 
  -1  11   5      156.52      167.20      5.31 o 
   0  11   5      171.37      175.52      5.46 o 
   1  11   5      272.41      274.76      8.28 o 
   2  11   5       57.39       52.02      3.33 o 
   3  11   5       63.17       71.65      3.81 o 
   4  11   5       30.87       41.81      5.11 o 
   5  11   5       62.34       56.25      5.70 o 
   6  11   5       12.57       11.93      2.19 o 
   7  11   5        9.60        5.93      3.81 o 
  -3  12   5        0.14        2.41      4.42 o 
  -2  12   5        2.20        5.66      2.77 o 
  -1  12   5       24.69       25.21      3.72 o 
   0  12   5      453.77      460.46     10.93 o 
   1  12   5      338.01      352.00      8.96 o 
   2  12   5       68.02       67.17      3.94 o 
   3  12   5       80.64       87.37      8.49 o 
   4  12   5      121.16      122.58      5.02 o 
   5  12   5       20.82       26.85      3.56 o 
  -1 -11   6       43.38       50.06      5.95 o 
   0 -11   6       98.35      102.74      7.44 o 
  -2 -10   6       23.22       19.08      4.78 o 
  -1 -10   6       66.88       75.73      6.37 o 
   0 -10   6       34.00       39.36      5.33 o 
   1 -10   6       19.36       11.92      4.34 o 
   2 -10   6       62.76       69.27      3.98 o 
   3 -10   6       16.25       13.40      3.07 o 
   4 -10   6      125.15      141.28      6.94 o 
  -5  -9   6       88.78       95.61      5.85 o 
  -3  -9   6      190.73      220.36      8.78 o 
  -2  -9   6       91.38      104.13      4.26 o 
  -1  -9   6       36.84       43.05      3.15 o 
   0  -9   6      119.80      137.88      4.75 o 
   1  -9   6       14.70       19.97      2.84 o 
   2  -9   6       16.39       15.88      2.73 o 
   3  -9   6        0.62       -0.06      2.51 o 
   4  -9   6       17.02       15.06      2.94 o 
   5  -9   6       78.48       87.81      5.81 o 
  -6  -8   6       33.12       26.76      4.34 o 
  -5  -8   6      186.99      185.24      7.70 o 
  -4  -8   6      155.94      167.57      7.00 o 
  -3  -8   6      182.28      206.36     10.30 o 
  -2  -8   6      429.66      462.96      7.10 o 
  -1  -8   6      191.05      212.34      4.62 o 
   0  -8   6      175.95      198.66      4.43 o 
   1  -8   6      179.42      184.38      5.29 o 
   2  -8   6      142.24      141.75      6.50 o 
   3  -8   6       27.21       24.82      2.72 o 
   4  -8   6       33.68       34.48      2.97 o 
   5  -8   6       59.33       58.24      4.76 o 
   6  -8   6       53.73       51.36      4.84 o 
  -6  -7   6        3.02        5.15      3.82 o 
  -5  -7   6       45.82       46.03      4.36 o 
  -4  -7   6      115.57      120.66      5.75 o 
  -3  -7   6      232.66      235.08      4.73 o 
  -2  -7   6      448.58      473.04      7.13 o 
  -1  -7   6      475.87      516.81      7.67 o 
   0  -7   6      788.97      827.20     16.53 o 
   1  -7   6      593.07      611.70     10.43 o 
   2  -7   6      110.09      112.47      3.05 o 
   3  -7   6        5.96        6.71      2.23 o 
   4  -7   6        3.27        0.48      2.14 o 
   5  -7   6       15.59       10.59      3.30 o 
   6  -7   6       26.85       20.30      3.76 o 
   7  -7   6        8.01        9.15      4.02 o 
  -7  -6   6       24.94       15.48      4.20 o 
  -6  -6   6      269.70      250.28      9.23 o 
  -5  -6   6       12.15        7.34      3.38 o 
  -4  -6   6        2.01       -0.84      1.91 o 
  -3  -6   6        1.76        1.15      1.52 o 
  -2  -6   6      404.96      396.24      6.03 o 
  -1  -6   6      889.29      882.60     14.08 o 
   0  -6   6      216.03      219.15      3.71 o 
   1  -6   6        9.79       12.08      1.21 o 
   2  -6   6       31.23       30.81      1.77 o 
   3  -6   6       88.86       88.72      2.65 o 
   4  -6   6      260.89      266.40      8.91 o 
   5  -6   6       46.76       43.74      3.74 o 
   6  -6   6        4.33        0.58      3.10 o 
   7  -6   6        0.01       -1.01      3.50 o 
   8  -6   6        0.84       -0.78      4.30 o 
  -7  -5   6       21.37       18.94      4.08 o 
  -6  -5   6      103.65       90.74      5.31 o 
  -5  -5   6      106.06       96.34      3.46 o 
  -4  -5   6      854.48      804.69     16.55 o 
  -3  -5   6       29.04       34.28      1.78 o 
  -2  -5   6      169.82      158.15      2.91 o 
  -1  -5   6      253.73      246.57      3.97 o 
   0  -5   6      313.27      317.89      4.87 o 
   1  -5   6      636.63      625.07      9.12 o 
   2  -5   6       18.77       20.73      1.37 o 
   3  -5   6      508.77      505.72     11.24 o 
   4  -5   6     1555.49     1455.67     27.84 o 
   5  -5   6      117.79      109.14      5.27 o 
   6  -5   6       14.69       10.98      3.10 o 
   7  -5   6        4.53       -0.96      3.34 o 
   8  -5   6        3.24        8.46      4.28 o 
   9  -5   6        5.44        1.45      4.91 o 
  -8  -4   6      140.18      137.66      7.06 o 
  -7  -4   6      377.87      338.77     11.40 o 
  -6  -4   6      338.14      324.89     13.02 o 
  -5  -4   6      299.56      286.54      6.50 o 
  -4  -4   6      251.98      238.08      5.55 o 
  -3  -4   6       59.36       63.84      2.63 o 
  -2  -4   6       31.83       32.69      1.39 o 
  -1  -4   6       26.68       26.89      1.19 o 
   0  -4   6       52.49       49.95      1.45 o 
   1  -4   6     1318.11     1320.51     17.92 o 
   2  -4   6     1397.52     1332.34     18.13 o 
   3  -4   6     2258.15     2257.13     43.59 o 
   4  -4   6      787.83      745.29     19.25 o 
   5  -4   6      406.86      346.90     15.30 o 
   6  -4   6       72.46       67.60      4.56 o 
   7  -4   6      190.62      186.09      7.58 o 
   8  -4   6      242.29      255.83      9.87 o 
   9  -4   6      123.30      134.77      7.98 o 
  -8  -3   6      163.38      162.03      7.26 o 
  -7  -3   6      420.15      414.85     14.07 o 
  -6  -3   6      443.60      427.56      9.07 o 
  -5  -3   6       74.64       77.17      2.96 o 
  -4  -3   6      367.70      349.24      7.42 o 
  -3  -3   6      854.81      885.14     16.94 o 
  -2  -3   6      130.44      137.89      3.54 o 
  -1  -3   6      531.94      562.42      7.88 o 
   0  -3   6      394.40      402.65      5.77 o 
   1  -3   6      143.86      160.88      2.97 o 
   2  -3   6      153.48      142.82      2.72 o 
   3  -3   6       66.09       75.04      1.81 o 
   4  -3   6      802.23      717.87     14.00 o 
   5  -3   6      807.58      762.80     14.94 o 
   6  -3   6      150.66      147.03      3.96 o 
   7  -3   6      408.72      390.15     12.26 o 
   8  -3   6      112.98      118.56      6.31 o 
   9  -3   6      234.11      232.83      9.67 o 
  10  -3   6       37.38       42.07      6.03 o 
  -9  -2   6        9.15       13.17      4.24 o 
  -8  -2   6        0.86        2.23      2.38 o 
  -7  -2   6       73.59       81.40      3.39 o 
  -6  -2   6       29.99       24.11      3.23 o 
  -5  -2   6       73.04       68.42      2.73 o 
  -4  -2   6      285.89      282.16      6.17 o 
  -3  -2   6     1588.84     1626.57     30.30 o 
  -2  -2   6     1736.45     1749.45     45.08 o 
  -1  -2   6     1014.64     1008.30     28.46 o 
   0  -2   6       66.63      102.15      2.07 o 
   1  -2   6      139.89      161.66      3.64 o 
   2  -2   6      314.33      348.95      7.01 o 
   3  -2   6       34.70       31.83      1.12 o 
   4  -2   6      107.14       97.81      2.58 o 
   5  -2   6       20.69       16.32      3.03 o 
   6  -2   6      619.90      597.08     14.87 o 
   7  -2   6      342.34      340.10     13.14 o 
   8  -2   6        4.04        3.90      3.24 o 
   9  -2   6       38.37       37.99      4.68 o 
  10  -2   6       31.44       39.18      5.39 o 
  -9  -1   6        7.83        2.34      1.04 o 
  -8  -1   6       11.03       10.82      2.37 o 
  -7  -1   6        2.84        3.24      2.01 o 
  -6  -1   6       27.93       27.90      2.18 o 
  -5  -1   6      222.05      225.78      5.25 o 
  -4  -1   6      195.83      185.81      4.43 o 
  -3  -1   6      770.66      770.91     14.77 o 
  -2  -1   6      598.99      575.96     11.16 o 
  -1  -1   6     1633.22     1508.48     77.54 o 
   0  -1   6      313.86      257.01      5.29 o 
   1  -1   6        5.05        4.30      0.91 o 
   2  -1   6       20.53       25.85      1.36 o 
   3  -1   6       12.69       20.02      1.23 o 
   4  -1   6       35.55       33.83      1.44 o 
   5  -1   6      204.68      196.04      5.61 o 
   6  -1   6      186.79      181.10      4.42 o 
   7  -1   6      255.25      279.75     14.00 o 
   8  -1   6      192.06      207.33      5.40 o 
   9  -1   6       78.74       87.53      5.77 o 
  -9   0   6       13.04       13.51      2.69 o 
  -8   0   6        1.81        0.28      2.14 o 
  -7   0   6        1.91        1.32      3.71 o 
  -6   0   6      175.68      172.48      5.19 o 
  -5   0   6      284.50      284.36      6.21 o 
  -4   0   6      724.51      746.08     17.25 o 
  -3   0   6     1380.54     1409.24     31.92 o 
  -2   0   6      206.51      196.47      4.30 o 
  -1   0   6     1566.53     1571.84     29.10 o 
   0   0   6     2802.16     2986.35     54.73 o 
   1   0   6     3562.28     3799.40     69.48 o 
   2   0   6     2097.43     2192.77     40.30 o 
   3   0   6     1976.53     2013.22     45.89 o 
   4   0   6      155.34      185.14      5.77 o 
   5   0   6       85.94       89.54      3.80 o 
   6   0   6      427.35      393.69     11.42 o 
   7   0   6      518.39      484.23     13.93 o 
   8   0   6       59.61       69.21      4.60 o 
   9   0   6      101.58      127.71      6.57 o 
  -9   1   6      300.15      274.26     10.15 o 
  -8   1   6       81.03       74.20      2.79 o 
  -7   1   6        1.68        1.54      1.55 o 
  -6   1   6       12.75       12.78      1.55 o 
  -5   1   6        9.72        8.64      1.61 o 
  -4   1   6       96.82      115.89      3.23 o 
  -3   1   6       90.02       96.93      2.74 o 
  -2   1   6      424.45      456.65     12.32 o 
  -1   1   6     1137.77     1220.60     16.47 o 
   0   1   6     3999.08     4308.86     57.33 o 
   1   1   6     3226.63     3524.92     64.47 o 
   2   1   6     3201.89     3254.80     72.33 o 
   3   1   6     1567.87     1496.06     27.66 o 
   4   1   6      763.10      825.13     21.73 o 
   5   1   6      418.31      416.42     11.50 o 
   6   1   6      186.74      180.84      5.99 o 
   7   1   6        2.84        3.12      1.81 o 
   8   1   6       55.68       60.74      5.11 o 
   9   1   6      123.47      136.75      5.39 o 
  -8   2   6      215.81      221.93      8.40 o 
  -7   2   6      572.21      572.33     11.91 o 
  -6   2   6       83.83       91.01      2.59 o 
  -5   2   6        1.93        2.99      1.25 o 
  -4   2   6      223.98      226.57      4.20 o 
  -3   2   6       44.79       48.18      2.25 o 
  -2   2   6        0.93        1.96      0.67 o 
  -1   2   6      217.69      272.99      4.84 o 
   0   2   6     1357.81     1453.43     19.55 o 
   1   2   6     4006.62     4184.52     55.71 o 
   2   2   6      458.34      442.61      6.17 o 
   3   2   6        6.51        7.92      0.75 o 
   4   2   6     1209.48     1231.41     23.66 o 
   5   2   6     1634.54     1642.63     31.49 o 
   6   2   6     1359.26     1439.38     42.84 o 
   7   2   6       78.79       73.06      2.87 o 
   8   2   6       20.68       20.00      3.98 o 
   9   2   6       13.53        8.41      3.60 o 
  10   2   6       73.24       83.02      6.30 o 
  -8   3   6       34.14       34.90      3.86 o 
  -7   3   6      298.68      301.69      7.10 o 
  -6   3   6      273.89      273.19      5.13 o 
  -5   3   6      722.51      718.67     13.49 o 
  -4   3   6      280.37      291.38      5.14 o 
  -3   3   6      109.83      110.41      3.17 o 
  -2   3   6       98.01       95.59      1.79 o 
  -1   3   6      107.49      114.15      1.97 o 
   0   3   6      441.36      461.89      6.47 o 
   1   3   6      416.37      444.45      6.24 o 
   2   3   6      863.46      885.78     12.05 o 
   3   3   6     1742.81     1803.99     28.11 o 
   4   3   6     1963.41     1890.04     56.39 o 
   5   3   6     2739.99     2811.08    172.77 o 
   6   3   6     1758.23     1832.69     52.25 o 
   7   3   6      156.42      173.42      7.10 o 
   8   3   6      175.23      199.84      8.18 o 
   9   3   6       55.86       55.78      4.66 o 
  10   3   6       48.54       44.91      4.50 o 
  11   3   6        6.51        2.81      5.57 o 
  -8   4   6       33.03       43.66      4.22 o 
  -7   4   6       84.06       71.69      4.50 o 
  -6   4   6      531.68      505.50     10.67 o 
  -5   4   6      860.55      833.19     13.34 o 
  -4   4   6     1168.62     1171.21     18.30 o 
  -3   4   6      863.73      902.84     12.41 o 
  -2   4   6       33.16       31.62      1.17 o 
  -1   4   6      604.63      632.30      8.76 o 
   0   4   6       36.16       31.68      1.40 o 
   1   4   6       18.16       21.92      0.93 o 
   2   4   6      505.17      513.65      8.33 o 
   3   4   6      211.04      187.19      3.37 o 
   4   4   6     1519.04     1578.89     31.18 o 
   5   4   6     1285.37     1347.72     26.84 o 
   6   4   6      964.32     1007.26     29.43 o 
   7   4   6      718.33      763.03     22.88 o 
   8   4   6      291.74      342.17     11.82 o 
   9   4   6      249.15      281.85      8.40 o 
  10   4   6      250.86      257.58     16.04 o 
  -8   5   6        3.65        4.60      3.22 o 
  -7   5   6      147.82      143.41      6.33 o 
  -6   5   6      466.57      454.74     14.15 o 
  -5   5   6      492.58      498.80     15.12 o 
  -4   5   6      401.88      404.16      8.57 o 
  -3   5   6       75.26       75.55      2.05 o 
  -2   5   6      434.76      416.60      6.02 o 
  -1   5   6     3680.89     3810.62     50.80 o 
   0   5   6     1046.07     1049.19     14.29 o 
   1   5   6       99.11       95.05      3.04 o 
   2   5   6      271.07      248.60      4.34 o 
   3   5   6        6.31        7.09      1.39 o 
   4   5   6       33.45       30.30      1.96 o 
   5   5   6       14.14       10.86      1.73 o 
   6   5   6      767.62      770.44     15.96 o 
   7   5   6      578.38      597.71     18.53 o 
   8   5   6      255.54      289.30     10.51 o 
   9   5   6       70.49       85.70      5.17 o 
  10   5   6       37.17       30.33      4.60 o 
  -7   6   6        1.46        2.05      3.06 o 
  -6   6   6       20.94       17.77      3.14 o 
  -5   6   6      214.44      214.21      7.76 o 
  -4   6   6      402.62      430.52     13.21 o 
  -3   6   6       50.45       55.23      2.54 o 
  -2   6   6      183.65      185.64      3.65 o 
  -1   6   6     1013.38      980.67     13.87 o 
   0   6   6     1455.63     1408.85     19.12 o 
   1   6   6      295.63      266.33      4.76 o 
   2   6   6      229.08      214.07      5.22 o 
   3   6   6      178.83      175.13      4.55 o 
   4   6   6      401.44      393.85      8.66 o 
   5   6   6       52.38       50.43      5.12 o 
   6   6   6      220.29      187.56      5.03 o 
   7   6   6       48.17       49.91      4.78 o 
   8   6   6      114.25      112.90      6.37 o 
   9   6   6       79.45       70.92      7.16 o 
  -7   7   6       66.68       65.72      4.99 o 
  -6   7   6       10.93       12.04      3.18 o 
  -5   7   6        5.66        7.86      2.75 o 
  -4   7   6      608.91      604.00     18.07 o 
  -3   7   6      666.67      644.27     13.53 o 
  -2   7   6      623.72      600.98     12.66 o 
  -1   7   6      882.08      877.48     17.98 o 
   0   7   6      623.85      622.69     13.11 o 
   1   7   6      283.92      283.59      6.69 o 
   2   7   6      747.93      726.92     15.10 o 
   3   7   6      608.98      594.05     12.59 o 
   4   7   6      452.13      421.24     15.93 o 
   5   7   6      188.50      185.92      5.05 o 
   6   7   6       25.42       28.88      2.41 o 
   7   7   6       43.35       34.00      2.74 o 
   8   7   6        0.78       -1.26      2.52 o 
   9   7   6      278.63      256.33     12.38 o 
  -6   8   6       93.11       99.67      5.69 o 
  -5   8   6        4.62        4.18      2.93 o 
  -4   8   6       55.64       58.04      4.28 o 
  -3   8   6        2.23       -0.33      1.90 o 
  -2   8   6       79.77       74.06      3.13 o 
  -1   8   6      459.93      447.62      9.91 o 
   0   8   6     1015.01     1020.90     20.91 o 
   1   8   6     1036.35      997.88     23.04 o 
   2   8   6      867.44      811.99     16.92 o 
   3   8   6      184.27      169.04      5.65 o 
   4   8   6      755.78      736.89     15.51 o 
   5   8   6      848.04      840.47     17.56 o 
   6   8   6       79.88       77.30      4.13 o 
   7   8   6       69.92       75.44      3.36 o 
   8   8   6       33.96       31.26      3.94 o 
   9   8   6      133.03      129.96      5.97 o 
  -5   9   6       60.76       62.82      4.82 o 
  -4   9   6       97.38       89.50      5.15 o 
  -3   9   6      144.98      146.92      4.66 o 
  -2   9   6      109.90      112.46      3.98 o 
  -1   9   6        3.95        3.38      1.97 o 
   0   9   6       30.59       29.98      2.54 o 
   1   9   6       86.86       89.07      3.61 o 
   2   9   6      262.16      267.55      6.78 o 
   3   9   6      136.17      138.33      4.46 o 
   4   9   6      242.15      228.85      7.72 o 
   5   9   6       97.06       97.07      6.77 o 
   6   9   6      166.83      156.69      5.07 o 
   7   9   6       91.74       90.44      3.97 o 
   8   9   6       72.30       78.47      4.38 o 
  -5  10   6      292.22      306.46     11.28 o 
  -4  10   6      121.01      121.42      6.51 o 
  -3  10   6       23.82       25.46      3.84 o 
  -2  10   6      124.19      121.94      5.66 o 
  -1  10   6       16.96       19.55      2.50 o 
   0  10   6       42.15       40.72      2.95 o 
   1  10   6       57.04       50.38      3.19 o 
   2  10   6       26.64       23.86      2.64 o 
   3  10   6       81.36       77.15      4.15 o 
   4  10   6      106.46      109.42      4.29 o 
   5  10   6      108.10      111.66      3.13 o 
   6  10   6       32.10       33.13      2.40 o 
   7  10   6       99.48      102.28      3.34 o 
  -3  11   6      101.37      113.07      4.63 o 
  -2  11   6      126.99      134.43      8.68 o 
  -1  11   6       77.30       86.92      4.02 o 
   0  11   6       14.82       17.77      2.67 o 
   1  11   6        1.55        1.79      2.37 o 
   2  11   6        0.07       -1.74      3.21 o 
   3  11   6       13.50       13.90      3.40 o 
   4  11   6       61.43       58.47      3.76 o 
   5  11   6      107.59       40.92     11.20 o 
   6  11   6        4.71        2.93      2.07 o 
   7  11   6      148.73      148.43      5.53 o 
  -3  12   6       43.76       40.06      4.88 o 
  -2  12   6       86.28       99.19      8.88 o 
  -1  12   6      113.67      112.25      4.70 o 
   0  12   6       22.89       26.96      3.17 o 
   1  12   6        0.71       -0.43      3.40 o 
   2  12   6        6.84        5.62      2.70 o 
   3  12   6        2.65        1.09      2.79 o 
   4  12   6       20.89       19.03      3.17 o 
   5  12   6        1.29        4.06      3.14 o 
  -1 -10   7       49.26       63.83      6.21 o 
   0 -10   7       68.03       72.19      6.53 o 
   1 -10   7       17.61       22.27      5.29 o 
   2 -10   7        7.53        7.66      3.07 o 
   3 -10   7       51.14       50.64      4.74 o 
  -5  -9   7       18.31        8.56      3.68 o 
  -4  -9   7       11.61       -0.14      1.09 o 
  -1  -9   7      268.44      309.80     11.46 o 
   0  -9   7       77.89       89.59      4.20 o 
   1  -9   7       50.02       59.36      3.78 o 
   2  -9   7      153.73      165.73      5.48 o 
   3  -9   7       59.16       63.14      3.92 o 
   4  -9   7      118.63      122.67      6.45 o 
  -5  -8   7      119.26      125.04      6.61 o 
  -4  -8   7        3.96        4.36      3.66 o 
  -3  -8   7       23.57       21.71      3.09 o 
  -2  -8   7       64.69       72.71      3.57 o 
  -1  -8   7        1.71        0.84      2.37 o 
   0  -8   7      162.21      170.43      7.45 o 
   1  -8   7      293.93      306.65      7.55 o 
   2  -8   7      344.35      363.33      8.64 o 
   3  -8   7      241.58      254.90      7.78 o 
   4  -8   7      179.58      178.45      7.46 o 
   5  -8   7      170.79      173.14      7.56 o 
   6  -8   7      142.56      145.12      7.28 o 
  -6  -7   7      146.45      139.95      6.83 o 
  -5  -7   7      392.60      430.94     13.73 o 
  -4  -7   7       15.77       21.59      3.72 o 
  -3  -7   7       32.02       32.77      2.10 o 
  -2  -7   7       43.39       50.24      2.08 o 
  -1  -7   7        1.53       -0.15      1.35 o 
   0  -7   7       97.98       89.24      3.64 o 
   1  -7   7        4.92        3.13      2.31 o 
   2  -7   7      170.73      169.77      5.00 o 
   3  -7   7       91.04       85.59      4.49 o 
   4  -7   7      131.39      133.08      6.09 o 
   5  -7   7      484.52      477.64     14.67 o 
   6  -7   7      158.56      163.94      7.34 o 
   7  -7   7       10.60       12.18      4.24 o 
  -6  -6   7       65.56       62.04      5.21 o 
  -5  -6   7      153.69      157.85      6.83 o 
  -4  -6   7       86.62       97.49      3.63 o 
  -3  -6   7       87.18       95.67      3.47 o 
  -2  -6   7       57.87       63.86      3.12 o 
  -1  -6   7       13.69       12.64      1.45 o 
   0  -6   7      144.35      142.18      2.82 o 
   1  -6   7       82.37       92.14      3.56 o 
   2  -6   7       87.35       87.80      3.46 o 
   3  -6   7        6.27        2.37      2.69 o 
   4  -6   7      463.27      443.14     13.45 o 
   5  -6   7      675.41      609.79     17.79 o 
   6  -6   7      213.57      210.82      8.26 o 
   7  -6   7       98.36       95.59      6.15 o 
   8  -6   7      191.16      195.38      8.99 o 
  -7  -5   7       59.13       68.19      5.33 o 
  -6  -5   7      156.92      141.88      6.63 o 
  -5  -5   7      330.52      305.68      7.26 o 
  -4  -5   7      599.31      581.89     12.37 o 
  -3  -5   7      385.79      392.42      8.44 o 
  -2  -5   7      738.23      782.80     12.71 o 
  -1  -5   7      720.51      693.11      9.83 o 
   0  -5   7      360.51      368.18      5.56 o 
   1  -5   7       69.10       63.76      1.78 o 
   2  -5   7      251.19      232.05      5.24 o 
   3  -5   7       30.59       28.97      3.12 o 
   4  -5   7        2.75        4.14      2.65 o 
   5  -5   7      165.02      154.73      6.37 o 
   6  -5   7      301.72      312.13     10.43 o 
   7  -5   7       57.09       63.26      5.29 o 
   8  -5   7      293.91      326.69     11.82 o 
  -7  -4   7       21.30       16.93      3.98 o 
  -6  -4   7      121.74      132.15      4.19 o 
  -5  -4   7      483.95      487.48     10.17 o 
  -4  -4   7      468.03      424.41      8.93 o 
  -3  -4   7      605.40      577.83     11.59 o 
  -2  -4   7     2216.14     2203.17     40.92 o 
  -1  -4   7     1869.82     1825.02     24.69 o 
   0  -4   7     1353.29     1389.27     21.52 o 
   1  -4   7      421.90      422.57      7.00 o 
   2  -4   7       59.76       57.94      1.82 o 
   3  -4   7      323.89      329.07      6.91 o 
   4  -4   7      588.68      562.57     16.10 o 
   5  -4   7       49.62       45.05      3.94 o 
   6  -4   7       56.03       54.16      4.18 o 
   7  -4   7       69.11       77.58      5.33 o 
   8  -4   7      111.31      110.56      6.51 o 
   9  -4   7       67.85       77.52      6.77 o 
  -8  -3   7       33.15       25.93      4.42 o 
  -7  -3   7       15.08       17.10      2.51 o 
  -6  -3   7        1.83        6.35      2.60 o 
  -5  -3   7       56.47       50.26      2.69 o 
  -4  -3   7       53.12       47.41      2.51 o 
  -3  -3   7      245.95      240.78      7.80 o 
  -2  -3   7     1255.42     1288.74     24.26 o 
  -1  -3   7     1599.36     1677.64     31.25 o 
   0  -3   7     2176.98     2306.19     35.20 o 
   1  -3   7      806.66      825.83     15.85 o 
   2  -3   7      950.92      911.70     17.31 o 
   3  -3   7     1577.46     1525.74     35.61 o 
   4  -3   7      430.69      414.53      8.45 o 
   5  -3   7        3.81       -0.50      2.39 o 
   6  -3   7       91.78       86.80      4.82 o 
   7  -3   7       89.85       72.81      4.99 o 
   8  -3   7        0.70       -0.22      3.54 o 
   9  -3   7       36.86       40.39      5.17 o 
  10  -3   7      165.62      196.60      9.73 o 
  -7  -2   7      139.58      132.09      6.67 o 
  -6  -2   7      306.96      296.47     13.63 o 
  -5  -2   7       13.11       13.20      1.90 o 
  -4  -2   7      152.95      142.16      3.87 o 
  -3  -2   7       68.67       58.69      2.45 o 
  -2  -2   7       44.55       49.95      3.41 o 
  -1  -2   7     1681.92     1751.81     32.53 o 
   0  -2   7     1928.40     2030.05     54.31 o 
   1  -2   7     1478.31     1487.00     27.67 o 
   2  -2   7     2718.31     2689.43     49.51 o 
   3  -2   7      723.10      694.10     13.33 o 
   4  -2   7      609.71      589.35     10.04 o 
   5  -2   7      117.34      111.11      4.86 o 
   6  -2   7       69.53       54.44      3.98 o 
   7  -2   7       63.43       56.53      4.36 o 
   8  -2   7        7.78        1.63      3.26 o 
   9  -2   7        3.24        1.95      3.94 o 
  10  -2   7       31.90       23.18      5.13 o 
  -8  -1   7      304.25      299.66      7.23 o 
  -7  -1   7      411.69      393.06      8.64 o 
  -6  -1   7      642.29      629.01     22.78 o 
  -5  -1   7      179.24      175.68      5.67 o 
  -4  -1   7      107.10      110.94      3.33 o 
  -3  -1   7      209.17      217.84      4.99 o 
  -2  -1   7      706.34      737.19     14.15 o 
  -1  -1   7        7.01        4.49      1.22 o 
   0  -1   7      935.54      955.44     17.97 o 
   1  -1   7     1558.02     1577.49     29.24 o 
   2  -1   7      268.52      246.29      5.17 o 
   3  -1   7     1073.72     1025.44     19.27 o 
   4  -1   7     1929.82     2042.25     37.81 o 
   5  -1   7      750.41      749.84     14.55 o 
   6  -1   7     1031.31     1048.09     28.10 o 
   7  -1   7      588.27      562.51     16.14 o 
   8  -1   7      265.79      243.70      8.68 o 
   9  -1   7        7.38        7.74      3.82 o 
  -9   0   7       69.43       73.50      3.81 o 
  -8   0   7      194.51      195.25      4.46 o 
  -7   0   7       38.05       41.23      2.70 o 
  -6   0   7      321.51      313.61      7.02 o 
  -5   0   7     1069.52     1074.64     20.54 o 
  -4   0   7     1210.85     1277.40     24.11 o 
  -3   0   7     2361.02     2389.73     44.18 o 
  -2   0   7     2508.39     2563.17     47.23 o 
  -1   0   7       30.86       29.21      1.62 o 
   0   0   7       16.85       16.77      1.23 o 
   1   0   7       17.10       16.79      1.21 o 
   2   0   7       50.67       42.73      1.65 o 
   3   0   7      391.23      394.56      7.80 o 
   4   0   7      217.76      225.89      6.90 o 
   5   0   7     1334.40     1369.33     35.92 o 
   6   0   7      385.85      399.80     11.58 o 
   7   0   7      359.76      297.30      9.35 o 
   8   0   7      440.41      486.14     14.33 o 
   9   0   7       55.75       58.48      5.37 o 
  -8   1   7       60.38       62.85      2.75 o 
  -7   1   7       27.97       25.82      1.95 o 
  -6   1   7      447.19      426.44      7.43 o 
  -5   1   7      274.23      291.43      5.34 o 
  -4   1   7      420.32      433.76      7.30 o 
  -3   1   7     1086.82     1083.47     16.92 o 
  -2   1   7      882.46      906.13     18.02 o 
  -1   1   7      312.95      338.21      4.87 o 
   0   1   7      745.82      814.51     11.11 o 
   1   1   7      117.09      130.85      3.06 o 
   2   1   7      364.52      389.90      7.65 o 
   3   1   7        0.88        3.23      0.95 o 
   4   1   7      598.87      608.79     16.28 o 
   5   1   7      983.50     1042.02     27.44 o 
   6   1   7       47.65       56.13      3.24 o 
   7   1   7      289.04      287.31      6.63 o 
   8   1   7      168.52      165.60      7.42 o 
   9   1   7       96.49      114.69      6.69 o 
  -8   2   7       26.39       28.60      2.77 o 
  -7   2   7       60.46       59.20      2.43 o 
  -6   2   7      366.38      356.15      6.39 o 
  -5   2   7      334.20      327.57      5.85 o 
  -4   2   7      127.81      143.69      3.07 o 
  -3   2   7      184.57      186.08      3.55 o 
  -2   2   7      679.49      643.73      8.93 o 
  -1   2   7      361.95      369.01      5.30 o 
   0   2   7     2888.93     3122.20     41.63 o 
   1   2   7     1671.67     1717.45     26.49 o 
   2   2   7      441.10      453.02      7.36 o 
   3   2   7      351.29      373.62      5.93 o 
   4   2   7      516.04      515.64     10.36 o 
   5   2   7      576.99      573.54     11.55 o 
   6   2   7      520.05      532.31     16.21 o 
   7   2   7      301.54      313.76     10.86 o 
   8   2   7      136.77      142.45      6.90 o 
   9   2   7      118.05      116.86      6.94 o 
  10   2   7       49.90       44.60      4.11 o 
  -8   3   7        6.57        5.43      3.26 o 
  -7   3   7       64.36       57.71      3.08 o 
  -6   3   7        3.09        2.93      1.42 o 
  -5   3   7      316.72      336.31      5.98 o 
  -4   3   7       64.84       74.21      2.15 o 
  -3   3   7      568.41      600.36     14.17 o 
  -2   3   7      990.30     1039.44     18.21 o 
  -1   3   7     1772.99     1804.22     24.26 o 
   0   3   7     3651.77     3893.92     51.89 o 
   1   3   7     3846.22     4008.37     53.40 o 
   2   3   7     1195.87     1229.36     16.61 o 
   3   3   7      526.82      516.46      8.37 o 
   4   3   7       77.67       67.98      3.61 o 
   5   3   7        4.68        1.44      1.32 o 
   6   3   7      435.79      422.15     13.57 o 
   7   3   7       31.24       29.73      4.04 o 
   8   3   7      516.47      557.28     17.65 o 
   9   3   7      143.66      163.76      8.08 o 
  10   3   7       16.96       13.59      3.63 o 
  -8   4   7      133.80      116.55      6.11 o 
  -7   4   7      134.65      130.28      6.05 o 
  -6   4   7       34.44       32.70      2.42 o 
  -5   4   7       22.84       21.11      2.49 o 
  -4   4   7       13.72       13.13      1.55 o 
  -3   4   7       50.34       49.77      1.52 o 
  -2   4   7       20.92       19.78      1.04 o 
  -1   4   7      834.00      902.38     12.37 o 
   0   4   7     1950.46     2094.93     28.09 o 
   1   4   7     1193.62     1235.30     16.76 o 
   2   4   7      265.85      252.72      3.80 o 
   3   4   7     1877.26     1874.03     29.29 o 
   4   4   7      339.56      312.79      5.37 o 
   5   4   7     1097.26     1120.65     29.47 o 
   6   4   7      802.30      823.82     24.57 o 
   8   4   7      177.24      193.63      8.20 o 
  10   4   7       15.89       13.66      3.92 o 
  -7   5   7       19.94       20.40      3.42 o 
  -6   5   7      296.48      290.82      9.95 o 
  -5   5   7      156.14      162.53      4.52 o 
  -4   5   7       34.00       33.90      1.69 o 
  -3   5   7       18.84       25.22      1.24 o 
  -2   5   7       18.73       32.29      1.46 o 
  -1   5   7       48.10       47.29      1.40 o 
   0   5   7      221.59      216.35      3.42 o 
   1   5   7      188.91      180.95      2.95 o 
   2   5   7      341.68      350.52      5.94 o 
   3   5   7     1285.53     1209.45     20.55 o 
   4   5   7      591.09      569.55     11.88 o 
   5   5   7      241.21      231.89      5.63 o 
   6   5   7        2.61        3.49      1.90 o 
   7   5   7       13.11       20.85      4.00 o 
   8   5   7      150.23      146.45      7.22 o 
  10   5   7        0.28       -1.84      3.82 o 
  -7   6   7       59.35       63.97      4.80 o 
  -6   6   7      168.90      170.83      7.00 o 
  -5   6   7      221.96      225.21      8.10 o 
  -4   6   7       89.79       89.14      3.28 o 
  -3   6   7      113.14      105.47      2.74 o 
  -2   6   7       29.27       25.78      1.29 o 
  -1   6   7      218.07      212.22      3.46 o 
   0   6   7       89.77       83.24      1.87 o 
   1   6   7      371.08      356.22      6.15 o 
   2   6   7      412.35      373.51      6.38 o 
   3   6   7      918.73      901.57     18.34 o 
   4   6   7      308.66      308.55      7.06 o 
   5   6   7       19.57       23.45      2.07 o 
   6   6   7      184.14      202.75      5.67 o 
   7   6   7      109.83      115.61      6.31 o 
   8   6   7       21.77       27.16      4.62 o 
   9   6   7       23.46       35.63      4.50 o 
  -6   7   7      253.39      255.95      9.47 o 
  -5   7   7      191.05      191.60      7.50 o 
  -4   7   7       10.26        6.31      2.67 o 
  -3   7   7       54.59       50.95      2.70 o 
  -2   7   7      206.86      203.44      5.21 o 
  -1   7   7      402.57      397.77      9.12 o 
   0   7   7      188.66      183.81      4.86 o 
   1   7   7       13.71       15.48      2.08 o 
   2   7   7      209.45      205.48      5.29 o 
   3   7   7      448.48      445.28      9.80 o 
   4   7   7       55.27       49.11      2.73 o 
   5   7   7      290.79      266.82      6.55 o 
   6   7   7      461.73      465.00     10.35 o 
   7   7   7      279.38      291.41      8.20 o 
   8   7   7      175.70      186.53      8.58 o 
   9   7   7       38.24       38.43      5.77 o 
  -6   8   7      220.26      235.04      9.13 o 
  -5   8   7      122.05      119.77      6.01 o 
  -4   8   7      102.36      101.68      5.29 o 
  -3   8   7      442.68      446.69      9.99 o 
  -2   8   7      182.28      173.84      4.88 o 
  -1   8   7      190.62      188.70      7.15 o 
   0   8   7       43.66       37.60      2.51 o 
   1   8   7        2.17       -0.21      1.86 o 
   2   8   7       24.50       24.57      4.35 o 
   3   8   7       22.58       17.36      2.28 o 
   4   8   7      125.64      124.05      4.97 o 
   5   8   7      233.12      220.14      5.88 o 
   6   8   7      325.03      304.55      7.49 o 
   7   8   7      319.50      300.63      7.61 o 
   8   8   7       87.40       92.49      4.59 o 
  -5   9   7      162.28      160.16      7.30 o 
  -4   9   7      226.30      214.72      8.38 o 
  -3   9   7      184.46      174.27      5.11 o 
  -2   9   7      150.32      149.58      4.62 o 
  -1   9   7       44.83       61.17      6.24 o 
   0   9   7        2.35        1.54      2.03 o 
   1   9   7       12.52       13.01      2.29 o 
   2   9   7       64.06       54.86      3.09 o 
   3   9   7        1.67        0.93      2.08 o 
   4   9   7       74.06       68.35      4.46 o 
   5   9   7        1.43       -0.22      2.32 o 
   6   9   7      142.58      147.34      4.96 o 
   7   9   7      189.55      187.71      5.88 o 
   8   9   7      324.81      355.87     13.51 o 
  -4  10   7       64.45       64.01      5.23 o 
  -3  10   7      102.44      102.54      6.75 o 
  -2  10   7       42.75       39.97      4.42 o 
  -1  10   7      166.34      166.41      5.13 o 
   0  10   7      394.74      389.82      9.23 o 
   1  10   7      183.11      189.96      5.60 o 
   2  10   7      167.43      161.04      5.10 o 
   3  10   7      221.63      214.87      6.12 o 
   4  10   7       11.35       15.44      2.61 o 
   5  10   7       41.56       39.01      3.16 o 
   6  10   7        0.85        0.83      2.59 o 
   7  10   7        0.29       -1.86      2.50 o 
   8  10   7      109.01      102.38      7.34 o 
  -3  11   7       31.31       22.26      9.18 o 
  -2  11   7       49.25       49.37      3.41 o 
  -1  11   7      119.78      121.82      4.66 o 
   0  11   7      221.61      215.30      6.25 o 
   1  11   7      103.95      114.20      4.49 o 
   2  11   7      251.46      258.72      7.08 o 
   3  11   7      496.34      482.43     11.72 o 
   4  11   7       83.61       83.10      4.11 o 
   5  11   7       30.43       25.15      3.98 o 
   6  11   7       38.02       39.68      2.93 o 
   7  11   7       10.18        9.71      2.92 o 
  -2  12   7        8.93       10.25      4.82 o 
  -1  12   7        6.90       10.49      2.85 o 
   0  12   7       66.72       77.89      5.14 o 
   1  12   7       10.51        5.91      2.90 o 
   2  12   7       65.44       64.23      6.75 o 
   3  12   7       91.77       89.62      4.52 o 
   4  12   7      115.55      116.49      5.09 o 
   5  12   7       89.81       92.26      4.74 o 
   0 -10   8       30.45       44.19      6.01 o 
   1 -10   8       40.76       43.12      6.15 o 
   2 -10   8       25.57       26.33      4.44 o 
  -1  -9   8       35.65       45.27      5.35 o 
   0  -9   8       23.23       20.54      3.15 o 
   1  -9   8        8.98       10.15      3.03 o 
   2  -9   8       26.14       33.65      3.48 o 
   3  -9   8        9.83        8.18      3.96 o 
   4  -9   8       62.33       61.07      5.53 o 
  -5  -8   8      160.82      181.89      8.04 o 
  -4  -8   8      264.34      273.23      9.95 o 
  -3  -8   8      191.27      181.99      7.32 o 
  -2  -8   8      221.21      179.07      6.90 o 
  -1  -8   8      283.73      302.60      7.54 o 
   0  -8   8       33.04       33.81      3.11 o 
   1  -8   8        5.30        2.65      2.67 o 
   2  -8   8      198.05      218.22      6.26 o 
   3  -8   8       34.58       38.19      4.14 o 
   4  -8   8        7.39        7.44      3.68 o 
   5  -8   8        8.98        3.78      3.78 o 
  -5  -7   8      100.74      107.51      6.21 o 
  -4  -7   8       85.75       87.53      5.49 o 
  -3  -7   8      223.94      229.77     11.75 o 
  -2  -7   8      219.03      235.15      5.91 o 
  -1  -7   8      310.62      349.24     10.41 o 
   0  -7   8      268.71      286.83     12.07 o 
   1  -7   8      518.22      541.41     11.75 o 
   2  -7   8      274.51      286.62      9.81 o 
   3  -7   8      201.67      198.37      7.66 o 
   4  -7   8       71.02       65.39      4.86 o 
   5  -7   8        3.50        1.29      3.40 o 
   6  -7   8        1.23       -3.24      3.54 o 
  -6  -6   8        0.29        1.17      3.92 o 
  -5  -6   8        6.33        6.55      3.72 o 
  -4  -6   8       15.09       15.32      4.14 o 
  -3  -6   8       45.64       48.31      2.89 o 
  -2  -6   8        3.04        5.65      2.00 o 
  -1  -6   8      345.01      372.02      6.73 o 
   0  -6   8     1269.77     1288.55     23.80 o 
   1  -6   8      871.95      886.42     24.48 o 
   2  -6   8      398.09      395.18     12.22 o 
   3  -6   8      543.07      504.96     14.98 o 
   4  -6   8      130.29      136.58      6.15 o 
   5  -6   8      148.88      138.27      6.45 o 
   6  -6   8       24.18       25.61      3.98 o 
   7  -6   8       16.66       15.34      4.18 o 
  -6  -5   8      116.28      107.47      6.05 o 
  -5  -5   8       21.94       25.73      2.61 o 
  -4  -5   8       91.77       93.02      3.55 o 
  -3  -5   8       10.06       10.16      2.11 o 
  -2  -5   8        0.83        0.65      1.78 o 
  -1  -5   8       99.76      110.78      3.53 o 
   0  -5   8      128.13      115.33      3.51 o 
   1  -5   8      155.54      151.64      4.06 o 
   2  -5   8        7.86        8.06      1.59 o 
   3  -5   8        9.52        9.71      2.85 o 
   4  -5   8      421.46      388.24     12.06 o 
   5  -5   8      710.24      671.81     19.30 o 
   6  -5   8      101.06       95.41      5.55 o 
   7  -5   8        9.10        2.35      3.56 o 
   8  -5   8        2.88       -1.69      4.36 o 
  -7  -4   8      188.28      190.85      8.18 o 
  -6  -4   8      166.31      163.71      5.38 o 
  -5  -4   8      332.33      312.69      7.24 o 
  -4  -4   8      265.85      255.78      6.09 o 
  -3  -4   8       27.58       34.06      3.48 o 
  -2  -4   8        8.63        9.85      1.82 o 
  -1  -4   8        9.65       11.28      1.82 o 
   0  -4   8       39.81       41.34      2.36 o 
   1  -4   8       12.03       11.54      2.47 o 
   2  -4   8       30.40       30.11      1.94 o 
   3  -4   8      204.82      201.31      4.98 o 
   4  -4   8      153.85      149.40      6.03 o 
   5  -4   8      139.81      138.77      5.99 o 
   6  -4   8      330.29      317.38     10.51 o 
   7  -4   8      135.54      150.51      6.96 o 
   8  -4   8        6.81        6.98      4.06 o 
   9  -4   8        1.48        1.05      4.62 o 
  -7  -3   8      165.15      159.27      6.29 o 
  -6  -3   8      369.72      357.90      8.10 o 
  -5  -3   8      955.55      946.39     18.47 o 
  -4  -3   8      257.43      253.09      5.95 o 
  -3  -3   8       78.21       80.47      3.00 o 
  -2  -3   8      213.95      205.94      4.92 o 
  -1  -3   8      201.84      216.35      5.08 o 
   0  -3   8      241.54      225.92      5.17 o 
   1  -3   8      141.91      121.53      3.36 o 
   2  -3   8      716.06      693.34     14.83 o 
   3  -3   8      721.46      676.47     13.17 o 
   4  -3   8      119.44      118.00      3.37 o 
   5  -3   8      262.84      283.87      9.25 o 
   6  -3   8      333.54      330.69     10.57 o 
   7  -3   8      278.06      261.88      9.27 o 
   8  -3   8      180.52      172.08      7.52 o 
   9  -3   8      159.59      160.80      8.16 o 
  -8  -2   8        1.85        0.59      1.31 o 
  -7  -2   8      139.35      140.64      6.40 o 
  -6  -2   8      536.76      529.96     11.06 o 
  -5  -2   8      693.24      690.01     13.78 o 
  -4  -2   8      274.51      267.91      6.16 o 
  -3  -2   8      223.96      213.66      8.20 o 
  -2  -2   8     1278.83     1313.70     37.33 o 
  -1  -2   8     1743.98     1805.03     38.50 o 
   0  -2   8        2.81        6.24      1.42 o 
   1  -2   8       78.97       74.19      2.49 o 
   2  -2   8       44.55       53.13      3.22 o 
   3  -2   8        0.35        0.17      1.62 o 
   4  -2   8      316.68      308.09      9.13 o 
   5  -2   8      145.02      142.69      5.65 o 
   6  -2   8      644.56      598.15     17.05 o 
   7  -2   8      512.44      457.96     13.77 o 
   8  -2   8      204.27      204.34      8.10 o 
   9  -2   8       97.41       86.70      6.05 o 
  10  -2   8      120.30      114.99      7.52 o 
  -8  -1   8       15.98       20.80      2.72 o 
  -7  -1   8        1.49        2.60      2.27 o 
  -6  -1   8       31.31       26.61      2.36 o 
  -5  -1   8       64.85       68.05      2.91 o 
  -4  -1   8      286.16      288.10      7.71 o 
  -3  -1   8      115.73      117.86      3.62 o 
  -2  -1   8      682.35      711.32     13.81 o 
  -1  -1   8     2456.72     2482.88     45.84 o 
   0  -1   8      715.12      693.45     13.36 o 
   1  -1   8      292.44      293.91      6.14 o 
   2  -1   8      480.16      426.80     12.82 o 
   3  -1   8        4.78        5.69      1.28 o 
   4  -1   8        2.60        7.64      1.39 o 
   5  -1   8        8.97       10.77      2.41 o 
   6  -1   8      301.91      291.59      9.25 o 
   7  -1   8        3.95        6.96      2.85 o 
   8  -1   8      189.22      179.38      7.16 o 
   9  -1   8      188.96      164.60      7.42 o 
  -8   0   8       84.99       88.70      3.18 o 
  -7   0   8      337.88      319.25      6.24 o 
  -6   0   8       36.72       37.24      2.53 o 
  -5   0   8       56.83       58.64      2.71 o 
  -4   0   8       88.12       88.93      2.98 o 
  -3   0   8       55.83       62.43      2.49 o 
  -2   0   8      416.38      425.63      8.61 o 
  -1   0   8      628.39      612.48     11.90 o 
   0   0   8      339.62      362.07     14.62 o 
   1   0   8     1333.93     1307.44     24.71 o 
   2   0   8      211.82      189.17      4.23 o 
   3   0   8       21.31       26.60      2.05 o 
   4   0   8       58.99       65.95      2.32 o 
   5   0   8        0.12        1.43      2.07 o 
   7   0   8       40.32       40.77      3.40 o 
   8   0   8       51.18       50.10      4.18 o 
   9   0   8      213.41      207.46      8.74 o 
  -8   1   8       85.10       82.91      3.04 o 
  -7   1   8      148.53      147.07      3.66 o 
  -6   1   8        1.56        2.48      1.52 o 
  -5   1   8        0.26       -1.22      1.32 o 
  -4   1   8      111.06      111.91      3.40 o 
  -3   1   8       54.61       52.90      2.56 o 
  -2   1   8      596.79      589.16      9.49 o 
  -1   1   8     1204.23     1224.30     16.61 o 
   0   1   8     1712.57     1793.15     24.10 o 
   1   1   8      636.99      659.45     12.63 o 
   2   1   8      871.12      811.09     19.39 o 
   3   1   8      708.77      721.99     20.05 o 
   4   1   8      411.04      441.69      9.09 o 
   5   1   8      419.77      417.99     11.74 o 
   6   1   8        3.08        3.38      2.07 o 
   7   1   8        3.60        7.22      2.37 o 
   8   1   8        8.85        3.90      3.82 o 
   9   1   8      182.48      193.93      8.58 o 
  -8   2   8        9.88        7.14      2.53 o 
  -7   2   8      100.48       91.19      2.93 o 
  -6   2   8      169.99      166.73      4.31 o 
  -5   2   8       22.26       28.41      1.71 o 
  -4   2   8       35.51       46.56      1.92 o 
  -3   2   8      223.96      229.82      4.26 o 
  -2   2   8      150.61      159.94      2.68 o 
  -1   2   8     1169.58     1191.02     16.19 o 
   0   2   8     1338.47     1393.34     18.84 o 
   1   2   8     1432.10     1480.14     24.33 o 
   2   2   8     3647.62     3725.62     57.12 o 
   3   2   8      283.34      278.18      4.87 o 
   4   2   8      595.64      586.04     12.92 o 
   5   2   8      150.36      133.98      6.59 o 
   6   2   8      156.38      163.48      4.28 o 
   7   2   8      197.38      202.73      8.16 o 
   8   2   8        0.54        0.86      3.98 o 
   9   2   8       85.00       80.21      6.23 o 
  10   2   8        4.44        1.47      6.57 o 
  -8   3   8       55.15       55.53      3.45 o 
  -7   3   8      216.25      213.32      5.72 o 
  -6   3   8      225.21      232.29      4.67 o 
  -5   3   8      235.01      253.30      4.85 o 
  -4   3   8      150.72      158.13      3.35 o 
  -3   3   8       45.70       42.37      1.71 o 
  -2   3   8      218.54      219.08      3.47 o 
  -1   3   8       51.99       54.19      1.43 o 
   0   3   8      129.60      144.11      2.47 o 
   1   3   8      181.18      177.25      2.95 o 
   2   3   8      503.98      486.75      6.87 o 
   3   3   8     1774.79     1846.56     40.25 o 
   4   3   8     1171.51     1150.72     30.54 o 
   5   3   8        5.49        5.06      1.45 o 
   6   3   8      131.98      131.33      6.13 o 
   7   3   8      233.32      231.90      9.01 o 
   8   3   8      172.04      184.88      8.12 o 
   9   3   8        2.66       -0.96      4.48 o 
  10   3   8       23.85       28.67      4.68 o 
  -7   4   8      133.90      138.65      4.58 o 
  -6   4   8      118.15      119.29      4.01 o 
  -5   4   8      284.39      306.78      5.65 o 
  -4   4   8      307.59      328.65      5.85 o 
  -3   4   8      334.21      339.06      5.89 o 
  -2   4   8      467.25      480.21      6.89 o 
  -1   4   8       83.45       82.76      1.82 o 
   0   4   8       22.13       20.64      1.26 o 
   1   4   8      363.37      371.39      5.42 o 
   2   4   8      168.23      158.63      2.67 o 
   3   4   8     1826.32     1817.73     31.04 o 
   4   4   8     1686.74     1690.83     26.51 o 
   5   4   8     1265.69     1308.32     49.32 o 
   6   4   8      267.64      273.25      9.79 o 
   7   4   8      302.32      299.73     10.71 o 
   8   4   8      401.01      432.73     14.57 o 
   9   4   8       62.24       70.80      6.21 o 
  10   4   8       53.92       71.20      8.23 o 
  -7   5   8       64.65       64.39      4.91 o 
  -6   5   8      168.05      160.99      4.80 o 
  -5   5   8      308.75      297.15      6.99 o 
  -4   5   8      907.08      896.50     14.33 o 
  -3   5   8      648.51      639.95     10.39 o 
  -2   5   8     1127.25     1162.90     20.97 o 
  -1   5   8      742.09      776.57     10.80 o 
   0   5   8      548.93      528.21      7.52 o 
   1   5   8       65.20       65.49      1.65 o 
   2   5   8       36.29       43.79      1.57 o 
   3   5   8      273.32      267.80      4.75 o 
   4   5   8      660.78      667.33     13.78 o 
   5   5   8      175.13      170.63      4.58 o 
   6   5   8      132.19      147.54      5.44 o 
   7   5   8     1092.00     1079.02     31.96 o 
   8   5   8     1112.38     1215.78     35.92 o 
   9   5   8      327.70      373.06     13.39 o 
  10   5   8       30.65       46.38      8.68 o 
  -7   6   8       33.85       31.36      3.92 o 
  -6   6   8       17.61       11.30      3.22 o 
  -5   6   8       85.66       83.33      4.80 o 
  -4   6   8      245.37      258.55      6.20 o 
  -3   6   8      349.47      343.86      7.60 o 
  -2   6   8     1005.52     1033.92     15.77 o 
  -1   6   8      442.09      471.04      8.60 o 
   0   6   8      932.25      948.53     13.12 o 
   1   6   8     1280.52     1262.77     17.26 o 
   2   6   8      741.45      698.57     31.34 o 
   3   6   8        4.62        6.69      1.88 o 
   4   6   8      145.32      139.32      4.02 o 
   5   6   8       38.59       34.80      2.41 o 
   6   6   8       62.01       64.87      3.05 o 
   7   6   8      150.52      165.65      7.66 o 
   8   6   8      310.11      328.56     12.10 o 
   9   6   8      266.27      291.11     11.52 o 
  -6   7   8       87.50       86.38      5.37 o 
  -5   7   8        7.99        8.24      2.98 o 
  -4   7   8       30.33       23.84      3.22 o 
  -3   7   8       73.65       74.30      4.30 o 
  -2   7   8      581.27      591.97     10.00 o 
  -1   7   8      148.46      151.89      2.84 o 
   0   7   8       21.10       22.15      1.50 o 
   1   7   8     1028.44     1019.72     16.41 o 
   2   7   8     1539.37     1516.69     63.33 o 
   3   7   8      648.56      622.29     21.59 o 
   4   7   8      255.40      245.81      6.10 o 
   5   7   8       67.54       58.53      2.99 o 
   6   7   8        1.94        3.33      2.07 o 
   7   7   8        5.57        4.52      2.71 o 
   8   7   8        0.50       -3.76      4.32 o 
  -6   8   8       40.27       37.33      4.30 o 
  -5   8   8        2.40        1.73      3.10 o 
  -4   8   8        1.97        1.73      2.77 o 
  -3   8   8       28.80       29.73      3.36 o 
  -2   8   8      115.82      111.58      5.07 o 
  -1   8   8       40.84       43.30      4.91 o 
   0   8   8       42.70       47.32      2.83 o 
   1   8   8      676.50      650.26     13.89 o 
   2   8   8      962.90      921.31     35.30 o 
   3   8   8      606.35      581.17     13.85 o 
   4   8   8       89.41       93.59      3.59 o 
   5   8   8       98.55      105.61      3.92 o 
   6   8   8      120.80      122.85      4.91 o 
   7   8   8       42.67       46.48      3.24 o 
   8   8   8        0.19       -1.85      4.62 o 
  -5   9   8        8.45        4.42      3.44 o 
  -4   9   8        7.02        7.20      3.28 o 
  -3   9   8        2.81       -0.56      2.89 o 
  -2   9   8        1.45       -1.28      2.06 o 
  -1   9   8       11.64       10.88      2.26 o 
   0   9   8       42.17       46.20      3.12 o 
   1   9   8      467.82      464.93     10.52 o 
   2   9   8      693.52      652.48     14.11 o 
   3   9   8      470.25      426.76     13.69 o 
   4   9   8      401.23      385.20      9.08 o 
   5   9   8      207.85      204.45     10.52 o 
   6   9   8      258.86      262.53     20.81 o 
   7   9   8      426.42      440.24     10.42 o 
   8   9   8        1.97        2.22      2.68 o 
  -4  10   8      400.08      414.57     14.11 o 
  -3  10   8      100.10       92.35      5.75 o 
  -2  10   8        1.53       -0.41      3.31 o 
  -1  10   8        0.18        0.87      2.24 o 
   0  10   8        6.12        4.50      3.50 o 
   1  10   8       37.02       42.32      3.03 o 
   2  10   8        7.51        5.31      2.38 o 
   3  10   8       94.83       92.11      4.00 o 
   4  10   8      375.69      355.09      8.71 o 
   5  10   8      175.85      172.33      5.50 o 
   6  10   8      124.58      125.77      4.89 o 
   7  10   8      124.43      133.79      5.21 o 
   8  10   8       21.26       24.15      3.43 o 
  -3  11   8      272.66      275.51     10.61 o 
  -2  11   8       61.47       66.70      6.71 o 
  -1  11   8       19.08       18.07      2.79 o 
   0  11   8       59.16       66.94      3.81 o 
   1  11   8       79.19       80.69      4.02 o 
   2  11   8       58.71       55.49      3.60 o 
   3  11   8        5.13        5.48      2.68 o 
   4  11   8        0.84        0.84      2.61 o 
   5  11   8       91.91       93.52      4.51 o 
   6  11   8       83.49       94.88      4.71 o 
  -2  12   8       45.30       45.45      5.31 o 
  -1  12   8      133.45      133.55     13.79 o 
   0  12   8      190.73      197.37      6.28 o 
   1  12   8      124.68      131.67      5.19 o 
   2  12   8       16.27       14.63      2.98 o 
   3  12   8       10.40        8.88      3.08 o 
   4  12   8       18.30       19.07      3.25 o 
   5  12   8       10.54        8.10      4.00 o 
   0  -9   9      134.52      150.35      7.02 o 
   1  -9   9       23.70       23.98      4.48 o 
   2  -9   9      120.99      139.09      7.28 o 
   3  -9   9       63.94       76.07      6.01 o 
  -4  -8   9       31.98       39.08      4.58 o 
  -3  -8   9       10.20        2.31      1.71 o 
  -2  -8   9        3.89        1.51      1.11 o 
  -1  -8   9      109.47      121.46      6.43 o 
   0  -8   9      117.63      131.79      6.69 o 
   1  -8   9       98.09       96.33      5.91 o 
   2  -8   9       98.88      111.09      6.41 o 
   3  -8   9       35.97       39.28      4.60 o 
   4  -8   9      167.29      174.09      7.76 o 
  -5  -7   9       75.88       82.18      5.89 o 
  -4  -7   9       78.33       67.38      5.15 o 
  -3  -7   9       97.16      102.74      3.89 o 
  -2  -7   9        0.39       -2.26      2.26 o 
  -1  -7   9        0.05       -2.13      2.13 o 
   0  -7   9        0.18        1.83      3.32 o 
   1  -7   9       45.06       35.88      4.18 o 
   2  -7   9       89.80       99.15      5.77 o 
   3  -7   9      246.66      264.57      9.61 o 
   4  -7   9      411.37      402.31     12.97 o 
   5  -7   9      230.44      228.93      8.93 o 
   6  -7   9      217.05      228.77      9.31 o 
  -5  -6   9      229.60      208.74      8.48 o 
  -4  -6   9      350.01      346.51      8.06 o 
  -3  -6   9      389.51      401.08      8.90 o 
  -2  -6   9      135.50      138.96      5.82 o 
  -1  -6   9        4.23        4.07      2.05 o 
   0  -6   9        7.94        5.65      2.70 o 
   1  -6   9        0.70        3.54      3.20 o 
   3  -6   9        8.33        5.11      3.26 o 
   4  -6   9      250.74      241.47      8.80 o 
   5  -6   9      413.80      391.62     12.64 o 
   6  -6   9      164.69      157.56      7.32 o 
   7  -6   9      166.73      161.79      8.00 o 
  -6  -5   9      313.30      325.14     11.48 o 
  -5  -5   9       23.46       24.47      2.72 o 
  -4  -5   9       33.80       31.19      3.41 o 
  -3  -5   9      145.72      159.77      4.62 o 
  -2  -5   9       83.01       95.64      6.49 o 
  -1  -5   9       24.50       28.45      2.33 o 
   0  -5   9      646.07      650.60     13.03 o 
   1  -5   9       63.93       57.76      2.76 o 
   2  -5   9       12.44       10.41      3.82 o 
   3  -5   9      101.86      102.02      5.37 o 
   4  -5   9      223.52      205.11      7.74 o 
   5  -5   9       31.68       29.09      3.84 o 
   6  -5   9       69.54       58.86      4.99 o 
   7  -5   9      420.69      428.73     13.99 o 
  -6  -4   9       70.44       71.15      3.51 o 
  -5  -4   9      187.20      179.89      5.14 o 
  -4  -4   9      141.62      134.06      4.22 o 
  -3  -4   9       63.91       67.91      3.03 o 
  -2  -4   9      115.79      118.89      3.72 o 
  -1  -4   9      527.77      534.23     10.90 o 
   0  -4   9      840.33      841.40     16.35 o 
   1  -4   9      349.78      329.17      7.17 o 
   2  -4   9      272.39      259.97      5.90 o 
   3  -4   9       76.04       71.90      2.73 o 
   4  -4   9       64.95       61.84      4.46 o 
   5  -4   9        2.03        0.46      2.87 o 
   6  -4   9       15.48        9.89      3.38 o 
   7  -4   9      340.69      336.54     11.54 o 
   8  -4   9      328.59      326.59     11.72 o 
  -7  -3   9       29.43       19.08      3.75 o 
  -6  -3   9        0.48        2.15      2.30 o 
  -5  -3   9       28.10       28.17      4.24 o 
  -4  -3   9      120.28      104.08      3.55 o 
  -3  -3   9      716.58      712.39     14.14 o 
  -2  -3   9     1118.64     1072.84     20.58 o 
  -1  -3   9      732.67      720.15     14.15 o 
   0  -3   9      426.03      421.52      8.73 o 
   1  -3   9      271.53      266.38     10.67 o 
   2  -3   9      284.13      294.38      6.44 o 
   3  -3   9      971.93      929.21     21.32 o 
   4  -3   9      692.36      651.92     12.89 o 
   5  -3   9      299.88      258.30      8.80 o 
   6  -3   9      173.23      152.08      6.45 o 
   7  -3   9      154.67      155.37      6.90 o 
   8  -3   9      127.08      123.35      6.73 o 
   9  -3   9       28.34       23.64      4.76 o 
  -7  -2   9       54.56       49.51      3.97 o 
  -6  -2   9      248.48      233.13      6.01 o 
  -5  -2   9       87.63       93.15      3.52 o 
  -4  -2   9       20.42       18.95      2.95 o 
  -3  -2   9      394.03      378.74      8.09 o 
  -2  -2   9      228.73      222.88     10.85 o 
  -1  -2   9      526.59      540.14     10.84 o 
   0  -2   9      866.80      818.76     24.79 o 
   1  -2   9      377.65      367.25      7.65 o 
   2  -2   9      999.04     1049.18     19.94 o 
   3  -2   9     1300.44     1348.29     25.37 o 
   4  -2   9      245.27      258.79      5.82 o 
   5  -2   9      457.97      462.86     13.57 o 
   6  -2   9      381.49      376.08     11.64 o 
   7  -2   9       14.57       16.04      3.40 o 
   8  -2   9       34.68       27.54      4.04 o 
   9  -2   9       54.97       46.84      4.97 o 
  -8  -1   9       57.10       55.80      5.05 o 
  -7  -1   9      273.51      266.93      6.69 o 
  -6  -1   9      681.91      686.83     13.94 o 
  -5  -1   9      109.77      106.70      3.57 o 
  -4  -1   9        7.79        5.25      1.76 o 
  -3  -1   9      130.18      130.89      7.06 o 
  -2  -1   9       35.44       36.07      2.17 o 
  -1  -1   9       22.41       25.83      1.89 o 
   0  -1   9      111.98      117.70      3.27 o 
   1  -1   9     2668.63     2736.13     58.98 o 
   2  -1   9     2595.08     2675.11     61.03 o 
   3  -1   9      540.09      558.17     11.02 o 
   4  -1   9      177.29      188.19      5.04 o 
   5  -1   9      153.73      159.11      5.89 o 
   6  -1   9      203.73      217.47      7.54 o 
   7  -1   9      260.74      245.61      8.52 o 
   8  -1   9      122.18      101.48      5.67 o 
   9  -1   9        1.29        2.39      3.70 o 
  -8   0   9       61.06       57.89      2.88 o 
  -7   0   9      447.26      439.96      7.97 o 
  -6   0   9      445.84      453.56      8.02 o 
  -5   0   9      225.99      223.83      5.52 o 
  -4   0   9      444.73      436.10      9.11 o 
  -3   0   9      500.59      521.99     10.56 o 
  -2   0   9      146.10      153.57      3.98 o 
  -1   0   9       26.65       31.28      1.38 o 
   0   0   9        0.66        2.62      3.16 o 
   1   0   9      465.59      502.97      9.95 o 
   2   0   9      328.61      332.90      6.91 o 
   3   0   9     1230.38     1236.19     23.24 o 
   4   0   9      431.49      417.71      8.50 o 
   5   0   9      741.97      721.90     19.66 o 
   6   0   9     1031.39     1006.05     27.02 o 
   7   0   9      577.45      570.05     16.26 o 
   8   0   9      215.53      225.23      8.14 o 
   9   0   9      219.86      222.64      9.19 o 
  -8   1   9       38.47       43.05      3.10 o 
  -7   1   9      105.19      110.00      3.29 o 
  -6   1   9      270.82      273.90      5.36 o 
  -5   1   9      453.63      451.07      7.80 o 
  -4   1   9     1035.13     1013.27     18.51 o 
  -3   1   9     2423.08     2527.75     74.15 o 
  -2   1   9     1667.39     1758.53     29.77 o 
  -1   1   9     1070.30     1082.72     14.80 o 
   0   1   9      478.31      489.10     11.45 o 
   1   1   9      331.00      337.09      6.93 o 
   2   1   9        1.75        1.30      1.21 o 
   3   1   9        8.26       10.91      3.74 o 
   4   1   9       19.51       16.92      1.55 o 
   5   1   9      534.76      487.93     13.59 o 
   6   1   9      540.48      547.92     15.24 o 
   7   1   9      739.50      764.68     20.91 o 
   8   1   9      338.45      339.21     12.04 o 
   9   1   9      287.73      302.70     11.44 o 
  -7   2   9       19.86       16.57      2.03 o 
  -6   2   9      194.94      199.47      4.32 o 
  -5   2   9      403.66      409.93      7.22 o 
  -4   2   9      624.53      621.26     10.24 o 
  -3   2   9      975.49     1028.40     17.39 o 
  -2   2   9      515.87      529.29      8.99 o 
  -1   2   9      763.72      785.80     10.88 o 
   0   2   9      854.65      872.45     14.80 o 
   1   2   9      409.31      383.15      6.45 o 
   2   2   9      256.11      272.49      7.39 o 
   3   2   9       57.27       53.36      1.81 o 
   4   2   9      101.23      107.69      2.62 o 
   5   2   9      103.87       90.83      3.08 o 
   6   2   9        3.73        3.52      1.72 o 
   7   2   9      328.81      335.23     11.78 o 
   8   2   9      201.23      207.26      8.74 o 
   9   2   9      154.36      153.50      7.82 o 
  -7   3   9        6.88        7.01      2.39 o 
  -6   3   9       36.89       42.38      2.34 o 
  -5   3   9        4.39        1.66      1.54 o 
  -4   3   9      233.71      216.33      4.27 o 
  -3   3   9      485.04      502.84     11.22 o 
  -2   3   9      104.91      127.81      2.78 o 
  -1   3   9      755.08      783.52     10.87 o 
   0   3   9      198.45      192.14      3.57 o 
   1   3   9      122.56      111.09      2.12 o 
   2   3   9     1088.49     1175.24     16.00 o 
   3   3   9      219.72      209.26      3.94 o 
   4   3   9       48.83       49.22      2.34 o 
   5   3   9       40.50       43.21      2.29 o 
   6   3   9       36.54       33.37      3.94 o 
   7   3   9        0.92       -3.80      3.80 o 
   8   3   9       52.99       50.66      5.29 o 
   9   3   9      124.95      135.49      7.54 o 
  -7   4   9       31.32       35.69      2.90 o 
  -6   4   9        0.25       -0.91      2.06 o 
  -5   4   9       87.40       92.29      2.70 o 
  -4   4   9       38.70       43.48      2.33 o 
  -3   4   9      139.14      148.72      3.22 o 
  -2   4   9      382.81      394.59      5.83 o 
  -1   4   9     1393.66     1439.53     19.56 o 
   0   4   9     1223.85     1245.77     16.99 o 
   1   4   9     1566.02     1583.37     21.45 o 
   2   4   9      711.86      717.61      9.99 o 
   3   4   9      643.16      647.81      9.10 o 
   4   4   9        9.80       13.90      1.23 o 
   5   4   9       31.29       40.83      3.17 o 
   6   4   9       59.72       57.47      4.78 o 
   8   4   9        4.14       -0.46      4.32 o 
   9   4   9        6.81        0.32      4.99 o 
  -7   5   9      173.80      177.93      7.62 o 
  -6   5   9       15.16       13.71      2.79 o 
  -5   5   9      148.11      134.89      4.23 o 
  -4   5   9       33.69       32.50      1.81 o 
  -3   5   9       25.17       54.90      3.32 o 
  -2   5   9        1.36        1.49      1.01 o 
  -1   5   9      178.33      189.82      3.22 o 
   0   5   9      762.66      757.74     10.60 o 
   1   5   9      444.54      449.54      6.54 o 
   2   5   9     1493.69     1459.12     21.52 o 
   3   5   9     1317.61     1276.89     20.21 o 
   4   5   9      190.17      200.82      5.00 o 
   5   5   9      696.05      699.93     14.52 o 
   6   5   9      143.60      141.82      6.63 o 
   7   5   9       89.40       96.45      6.01 o 
   8   5   9       91.29       91.69      6.45 o 
   9   5   9        8.70        9.67      4.99 o 
  -6   6   9       68.77       69.98      4.84 o 
  -5   6   9      185.34      180.87      5.11 o 
  -4   6   9      399.96      416.18     11.99 o 
  -3   6   9      300.80      313.43      7.10 o 
  -2   6   9       10.94       18.62      1.99 o 
  -1   6   9       72.94       75.07      1.93 o 
   0   6   9       92.62       83.11      2.18 o 
   1   6   9       54.21       54.51      1.68 o 
   2   6   9     1073.26     1035.51     37.82 o 
   3   6   9      735.85      738.74     15.25 o 
   4   6   9      695.79      691.49     14.39 o 
   5   6   9      350.10      327.56     22.14 o 
   6   6   9       60.94       65.99      3.34 o 
   8   6   9       72.31       91.27      6.67 o 
   9   6   9       25.32       39.46      5.97 o 
  -6   7   9       13.51       14.43      3.52 o 
  -5   7   9      143.27      149.12      6.61 o 
  -4   7   9      246.90      252.97      6.27 o 
  -3   7   9      360.51      373.78      8.28 o 
  -2   7   9      108.86      110.84      3.01 o 
  -1   7   9        2.82        2.90      1.14 o 
   0   7   9       23.10       20.63      1.29 o 
   1   7   9       42.24       39.76      2.55 o 
   2   7   9       43.07       42.33      3.00 o 
   3   7   9      402.06      389.41      8.79 o 
   4   7   9      148.57      143.10      4.79 o 
   5   7   9       15.16       18.80      2.67 o 
   6   7   9      198.23      217.52      5.82 o 
   7   7   9       94.61      107.84      4.16 o 
   8   7   9      176.27      215.52      9.49 o 
   9   7   9       15.68       13.65      5.39 o 
  -5   8   9       16.32       22.98      3.74 o 
  -4   8   9       39.83       45.09      4.32 o 
  -3   8   9      238.41      247.10      8.95 o 
  -2   8   9      351.13      343.45      8.05 o 
  -1   8   9      283.36      268.15      6.65 o 
   0   8   9      131.79      121.42      4.05 o 
   1   8   9      267.55      260.56      9.71 o 
   2   8   9        2.00       -0.34      1.97 o 
   3   8   9       11.33       12.65      4.94 o 
   4   8   9        9.42        8.37      2.11 o 
   5   8   9      125.47      132.43      4.40 o 
   6   8   9      107.74      118.45      4.34 o 
   7   8   9       93.99      103.98      9.45 o 
   8   8   9      159.47      176.80      8.80 o 
   9   8   9       18.69       23.12      5.63 o 
  -4   9   9      128.31      133.56      6.59 o 
  -3   9   9      182.25      179.23      7.52 o 
  -2   9   9      181.65      186.45      5.38 o 
  -1   9   9      100.62       97.98      3.88 o 
   0   9   9      225.06      211.70      5.84 o 
   1   9   9      301.02      299.86      8.01 o 
   2   9   9      288.92      272.32      6.98 o 
   3   9   9       40.69       38.63      2.96 o 
   4   9   9      205.16      187.60      5.47 o 
   5   9   9      105.73      108.66      4.26 o 
   6   9   9       28.43       30.30      3.02 o 
   7   9   9       13.81       15.07      2.81 o 
   8   9   9       34.66       37.93      5.95 o 
  -4  10   9       35.62       27.06      4.32 o 
  -3  10   9      111.03      119.49      6.47 o 
  -2  10   9       43.80       45.71      3.18 o 
  -1  10   9        2.26        1.24      2.39 o 
   0  10   9       54.30       56.95      3.42 o 
   1  10   9       95.07       98.05      4.12 o 
   2  10   9      138.77      132.52      5.52 o 
   3  10   9        1.69        0.77      2.97 o 
   4  10   9        5.21        6.41      2.49 o 
   5  10   9       11.65       13.09      2.86 o 
   6  10   9       54.55       50.96      3.91 o 
   7  10   9       18.72       16.00      3.05 o 
  -2  11   9       33.26       15.44      2.73 o 
  -1  11   9       65.24       66.22      8.72 o 
   0  11   9       71.59       71.39      3.94 o 
   1  11   9      149.74      144.10      5.15 o 
   2  11   9      126.83      130.81      4.92 o 
   3  11   9       26.76       27.25      4.75 o 
   4  11   9       74.61       77.86      4.10 o 
   5  11   9       44.88       39.57      3.51 o 
   6  11   9       15.84       13.08      3.76 o 
  -1  12   9       60.02       70.70      6.35 o 
   0  12   9       41.59       55.33      3.88 o 
   1  12   9       56.68       76.29      5.91 o 
   2  12   9      215.89      238.16      9.38 o 
   3  12   9      142.56      146.40      7.00 o 
   4  12   9      101.60      103.49      6.41 o 
   5  12   9      223.62      217.77      9.41 o 
   0  -9  10        4.27        1.27      2.77 o 
   1  -9  10        0.34       -2.59      4.16 o 
  -1  -8  10      240.80      257.09      9.85 o 
   0  -8  10      345.46      379.09     12.77 o 
   1  -8  10      187.09      214.53      8.91 o 
   2  -8  10       16.68       16.93      4.38 o 
   3  -8  10        3.36        5.75      4.00 o 
  -4  -7  10        9.36        9.55      4.12 o 
  -2  -7  10      165.38      163.92      5.83 o 
  -1  -7  10      246.10      251.32      9.49 o 
   0  -7  10       78.50       78.28      5.63 o 
   1  -7  10      331.79      352.02     11.88 o 
   2  -7  10      158.49      155.90      7.34 o 
   3  -7  10       32.58       36.67      4.60 o 
   4  -7  10       29.75       34.42      4.60 o 
   5  -7  10        0.12       -1.73      3.74 o 
  -5  -6  10        6.52        6.75      3.98 o 
  -4  -6  10        1.44        2.14      1.99 o 
  -3  -6  10       40.30       36.89      4.97 o 
  -2  -6  10      237.25      240.65      6.20 o 
  -1  -6  10      140.13      138.26      4.44 o 
   0  -6  10      152.72      151.94      4.54 o 
   1  -6  10      434.56      430.46     13.47 o 
   2  -6  10      176.41      181.75      7.60 o 
   3  -6  10      300.15      313.76     10.75 o 
   4  -6  10      214.28      208.81      8.38 o 
   5  -6  10      111.05      100.61      6.15 o 
   6  -6  10       21.56       23.06      4.40 o 
  -5  -5  10       18.24       15.77      2.40 o 
  -4  -5  10        0.33        0.11      2.34 o 
  -3  -5  10        1.89       -0.50      2.17 o 
  -2  -5  10       59.95       62.38      3.21 o 
  -1  -5  10      141.67      133.29      4.21 o 
   0  -5  10      258.34      259.50      7.26 o 
   1  -5  10      456.67      455.59      9.65 o 
   2  -5  10     1298.80     1284.09     34.72 o 
   3  -5  10      729.14      718.89     20.54 o 
   4  -5  10      258.46      262.50      9.33 o 
   5  -5  10      324.87      322.14     10.94 o 
   6  -5  10      249.58      252.21      9.47 o 
   7  -5  10       57.09       40.25      5.07 o 
  -6  -4  10      189.91      138.53     24.27 o 
  -5  -4  10      393.42      369.96     13.18 o 
  -4  -4  10      154.35      149.36      4.61 o 
  -3  -4  10      157.01      145.94      4.43 o 
  -2  -4  10       13.62       15.16      2.23 o 
  -1  -4  10       11.78        8.73      2.03 o 
   0  -4  10        1.99       -0.03      2.32 o 
   1  -4  10        1.84        3.98      3.78 o 
   2  -4  10      263.00      255.53      5.97 o 
   3  -4  10      454.85      438.34      9.22 o 
   4  -4  10      558.66      532.64     15.76 o 
   5  -4  10       89.99       77.66      5.05 o 
   6  -4  10      168.19      149.58      6.92 o 
   7  -4  10      227.44      213.05      8.78 o 
   8  -4  10       71.76       54.80      5.57 o 
  -6  -3  10       13.49       11.84      2.53 o 
  -5  -3  10      154.99      150.26      4.64 o 
  -4  -3  10      187.68      194.74      5.26 o 
  -3  -3  10      286.61      262.07      6.26 o 
  -2  -3  10      156.27      159.86      4.46 o 
  -1  -3  10      420.35      448.35     11.68 o 
   0  -3  10      386.70      369.03      7.92 o 
   1  -3  10      349.10      331.45      8.96 o 
   2  -3  10        1.82        3.11      1.64 o 
   3  -3  10      256.08      250.23      9.56 o 
   4  -3  10       79.54       73.33      3.70 o 
   5  -3  10        6.25        6.96      3.04 o 
   6  -3  10      115.13      105.14      5.69 o 
   7  -3  10      227.42      222.94      8.60 o 
   8  -3  10      169.53      172.42      8.02 o 
   9  -3  10       25.35       21.49      5.03 o 
  -7  -2  10       20.93       27.44      4.16 o 
  -6  -2  10       97.05       84.35      3.72 o 
  -5  -2  10      263.77      250.97      6.22 o 
  -4  -2  10      153.29      153.20      4.43 o 
  -3  -2  10      109.45      110.51      3.62 o 
  -2  -2  10      319.12      306.93      6.85 o 
  -1  -2  10      173.67      164.17      4.31 o 
   0  -2  10      257.17      257.94      5.89 o 
   1  -2  10      313.50      315.96      6.87 o 
   2  -2  10      132.52      134.79      3.75 o 
   3  -2  10       58.31       58.58      3.27 o 
   4  -2  10       13.33       19.14      1.88 o 
   5  -2  10       42.28       47.80      2.61 o 
   6  -2  10      201.00      202.73      7.56 o 
   7  -2  10      388.61      386.95     12.30 o 
   8  -2  10      389.88      359.63     12.02 o 
   9  -2  10       24.99       27.80      4.78 o 
  -7  -1  10       13.60       16.46      4.23 o 
  -6  -1  10       66.41       68.37      5.02 o 
  -5  -1  10      121.79      117.17      3.94 o 
  -4  -1  10      589.11      573.55     11.72 o 
  -3  -1  10     1276.51     1238.39     23.65 o 
  -2  -1  10      629.31      645.84     12.85 o 
  -1  -1  10       81.21       76.66      2.82 o 
   0  -1  10      130.16      130.72      3.65 o 
   1  -1  10      194.82      209.73      4.96 o 
   2  -1  10       95.25       96.90      3.11 o 
   3  -1  10       99.70       98.34      3.13 o 
   4  -1  10       33.57       27.07      1.96 o 
   5  -1  10       18.39       21.97      2.93 o 
   6  -1  10      345.82      334.16     10.49 o 
   7  -1  10      373.21      351.23     11.22 o 
   8  -1  10      385.29      403.02     12.77 o 
  -7   0  10       29.98       29.44      2.32 o 
  -6   0  10       53.59       54.27      2.56 o 
  -5   0  10        0.58       -0.64      1.54 o 
  -4   0  10      111.42      115.99      2.98 o 
  -3   0  10      528.95      551.50     10.83 o 
  -2   0  10      954.24      930.63     17.93 o 
  -1   0  10       54.58       55.45      1.93 o 
   0   0  10       65.94       67.16      2.57 o 
   1   0  10     1098.78     1112.75     21.07 o 
   2   0  10     1179.09     1235.19     23.29 o 
   3   0  10       28.57       34.41      2.00 o 
   4   0  10       72.06       68.14      4.15 o 
   5   0  10        1.87       -1.09      2.29 o 
   6   0  10        0.95       -2.47      2.47 o 
   7   0  10       23.72       23.52      3.22 o 
   8   0  10       75.37       84.25      5.19 o 
   9   0  10       82.88       86.04      6.23 o 
  10   0  10      112.14      109.04      7.50 o 
  -7   1  10      298.02      292.11      7.79 o 
  -6   1  10       95.42      104.24      3.27 o 
  -5   1  10        5.55        7.59      1.63 o 
  -4   1  10        0.26        6.08      1.43 o 
  -3   1  10       18.62       17.54      1.49 o 
  -2   1  10      197.65      193.29      3.78 o 
  -1   1  10        5.17        5.92      1.23 o 
   0   1  10      564.79      580.25      9.53 o 
   1   1  10     2060.37     2077.24     32.16 o 
   2   1  10      455.90      451.16      9.07 o 
   3   1  10      110.55      108.67      3.16 o 
   4   1  10       35.88       34.87      2.05 o 
   5   1  10        1.76        2.15      2.23 o 
   6   1  10      247.78      236.47      7.68 o 
   7   1  10       38.43       35.68      2.95 o 
   8   1  10        5.92        3.38      4.04 o 
   9   1  10        4.97        1.29      4.58 o 
  10   1  10       10.58       10.09      5.31 o 
  -7   2  10       35.26       30.17      2.30 o 
  -6   2  10      101.65      102.53      3.09 o 
  -5   2  10       67.08       65.20      2.47 o 
  -4   2  10       38.68       38.79      1.93 o 
  -3   2  10        7.63        4.17      1.29 o 
  -2   2  10       83.76       82.18      3.84 o 
  -1   2  10       99.15      110.11      2.20 o 
   0   2  10      587.44      586.72      9.62 o 
   1   2  10      319.69      305.57      5.41 o 
   2   2  10      902.92      907.92     14.49 o 
   3   2  10      779.00      800.41     12.89 o 
   4   2  10      541.63      527.56      8.83 o 
   5   2  10      418.51      395.41      8.51 o 
   6   2  10      713.12      700.74     14.27 o 
   7   2  10      178.16      177.95      7.84 o 
   8   2  10        5.41        6.98      4.24 o 
   9   2  10        2.90       -1.11      4.62 o 
  10   2  10       12.09       11.80      5.43 o 
  -7   3  10        2.23       -0.91      2.34 o 
  -6   3  10       58.93       61.54      2.57 o 
  -5   3  10      305.80      297.61      5.65 o 
  -4   3  10      704.96      706.55     11.57 o 
  -3   3  10       41.98       50.07      1.97 o 
  -2   3  10       39.00       29.95      1.57 o 
  -1   3  10      126.74      137.33      2.56 o 
   0   3  10      101.37      113.01      2.26 o 
   1   3  10      719.65      707.86     11.44 o 
   2   3  10      161.67      165.40      3.43 o 
   3   3  10      239.05      241.41      4.53 o 
   4   3  10     1281.24     1244.60     19.64 o 
   5   3  10      578.97      575.10     11.77 o 
   6   3  10      465.26      450.42     14.72 o 
   7   3  10      287.94      294.62     10.88 o 
   8   3  10       78.56       84.33      6.21 o 
   9   3  10       17.27       16.34      5.09 o 
  10   3  10       11.34       11.04      5.57 o 
  -7   4  10       65.23       68.09      5.07 o 
  -6   4  10      144.13      150.11      4.76 o 
  -5   4  10      273.67      283.27      5.48 o 
  -4   4  10      549.69      589.67      9.86 o 
  -3   4  10      274.87      300.34      5.47 o 
  -2   4  10       37.46       47.02      1.89 o 
  -1   4  10        6.84        7.16      1.44 o 
   0   4  10       19.99       20.89      1.31 o 
   1   4  10       68.33       74.32      1.85 o 
   2   4  10       19.61       20.97      1.46 o 
   3   4  10      143.95      136.60      3.04 o 
   4   4  10       28.64       27.84      2.51 o 
   5   4  10      223.80      224.08      8.56 o 
   6   4  10      311.21      321.40     11.32 o 
   7   4  10       58.38       64.87      5.59 o 
   8   4  10        5.16        7.30      4.54 o 
   9   4  10      261.22      331.01     12.64 o 
  10   4  10      219.50      261.98     11.26 o 
  -6   5  10       55.04       62.95      3.50 o 
  -5   5  10      119.63      122.68      4.16 o 
  -4   5  10      209.48      213.12      4.36 o 
  -3   5  10      319.87      362.23      6.41 o 
  -2   5  10      310.64      347.63      6.13 o 
  -1   5  10      129.73      128.56      2.55 o 
   0   5  10      275.49      268.62      4.27 o 
   1   5  10      167.17      174.20      3.08 o 
   2   5  10       12.29       11.43      1.11 o 
   3   5  10      106.88      103.90      2.61 o 
   4   5  10       76.74       76.93      4.84 o 
   5   5  10      405.10      380.96     12.66 o 
   6   5  10      124.86      130.77      6.53 o 
   7   5  10       68.66       72.57      5.73 o 
   8   5  10       18.38       14.23      4.60 o 
   9   5  10      336.42      354.93     13.41 o 
  -6   6  10       68.00       79.68      3.91 o 
  -5   6  10       76.02       73.61      6.04 o 
  -4   6  10       70.69       69.53      3.23 o 
  -3   6  10      512.20      525.06     11.02 o 
  -2   6  10      927.80      959.96     15.27 o 
  -1   6  10      583.49      584.13      8.44 o 
   0   6  10      791.75      802.59     11.29 o 
   1   6  10      238.34      237.95      3.92 o 
   2   6  10       11.03       12.38      1.39 o 
   3   6  10      102.11       98.10      6.78 o 
   4   6  10      192.98      182.72     11.68 o 
   5   6  10       29.92       32.26      4.12 o 
   6   6  10      121.93      124.19      6.55 o 
   7   6  10      217.85      228.51      9.35 o 
   8   6  10       80.19       85.05      6.67 o 
   9   6  10      251.98      249.25     11.00 o 
  -5   7  10       67.60       68.61      4.97 o 
  -4   7  10       11.03        8.74      2.25 o 
  -3   7  10      176.30      177.98      4.95 o 
  -2   7  10      455.93      464.00     22.61 o 
  -1   7  10     1165.24     1167.30     22.59 o 
   0   7  10      583.47      580.40      8.42 o 
   1   7  10      240.48      239.09      4.74 o 
   2   7  10      313.29      313.17      7.34 o 
   3   7  10      458.79      428.62      9.55 o 
   4   7  10      376.14      358.08      8.24 o 
   5   7  10        5.21        3.75      1.98 o 
   6   7  10       58.64       56.05      5.37 o 
   7   7  10       66.81       63.18      5.81 o 
   8   7  10       35.59       41.55      5.65 o 
   9   7  10       51.72       53.45      6.43 o 
  -5   8  10      106.37      106.46      5.95 o 
  -4   8  10      135.50      142.97      6.65 o 
  -3   8  10       25.23       29.23      3.60 o 
  -2   8  10      117.59      122.29      4.04 o 
  -1   8  10      113.88      118.80      5.91 o 
   0   8  10      200.33      221.92      4.59 o 
   1   8  10      391.37      381.12      8.84 o 
   2   8  10      129.97      122.65      4.14 o 
   3   8  10     1020.53      991.43     20.48 o 
   4   8  10      612.56      579.29     12.59 o 
   5   8  10      112.88      111.26      6.39 o 
   6   8  10        6.68        8.24      4.30 o 
   7   8  10        2.11        5.55      4.58 o 
   8   8  10        7.09        6.61      5.13 o 
   9   8  10        9.91       12.04      5.97 o 
  -4   9  10      127.75      137.98      6.77 o 
  -3   9  10        4.94        8.24      3.34 o 
  -2   9  10        3.04        2.43      3.04 o 
  -1   9  10        5.52        3.68      2.25 o 
   0   9  10      135.17      140.87      4.70 o 
   1   9  10      166.07      168.59      5.15 o 
   2   9  10      162.14      153.71      6.45 o 
   3   9  10      372.10      369.75      8.87 o 
   4   9  10      109.53      106.39      4.13 o 
   5   9  10      142.22      152.75      6.47 o 
   6   9  10       67.19       31.84      3.00 o 
   7   9  10      167.93      169.14      8.58 o 
   8   9  10       88.99       90.08      7.34 o 
  -3  10  10       83.60       88.43      5.87 o 
  -2  10  10       38.48       38.66      4.28 o 
  -1  10  10       34.58       28.62      2.94 o 
   0  10  10        0.82        0.99      2.42 o 
   1  10  10      113.37      109.89      4.38 o 
   2  10  10      136.23      141.12      4.90 o 
   3  10  10      124.71      120.56      4.59 o 
   4  10  10      280.79      275.63      7.42 o 
   5  10  10      246.07      256.26     11.56 o 
   7  10  10       31.53       33.35      6.21 o 
  -2  11  10      116.43      123.61      6.83 o 
  -1  11  10       76.45       82.07      4.19 o 
   0  11  10        0.35       -1.54      2.54 o 
   1  11  10        9.25        6.99      2.78 o 
   2  11  10        8.09        4.04      3.94 o 
   3  11  10       98.97       97.21      4.48 o 
   4  11  10       72.09       67.21      5.37 o 
   5  11  10       65.33       60.23      3.87 o 
  -1  12  10      110.32      106.72      6.77 o 
   0  12  10       53.10       58.29      4.05 o 
   1  12  10      112.64      115.77      9.34 o 
   2  12  10       17.55       16.34      3.38 o 
   3  12  10        6.83        5.07      3.80 o 
   4  12  10        8.80        7.64      3.90 o 
  -2  -8  11        5.78        2.85      1.15 o 
  -1  -8  11        3.22        2.33      4.24 o 
   0  -8  11       53.82       57.29      5.51 o 
   1  -8  11      175.47      210.07      9.11 o 
   2  -8  11      160.13      168.44      8.28 o 
  -3  -7  11       34.39       34.38      4.68 o 
  -2  -7  11        1.77        6.43      1.80 o 
  -1  -7  11        1.36       -4.04      4.04 o 
   0  -7  11        0.21       -2.73      3.98 o 
   1  -7  11      156.13      161.32      7.74 o 
   2  -7  11      152.39      150.57      7.56 o 
   3  -7  11       72.14       70.58      6.07 o 
   4  -7  11       15.52        8.26      4.38 o 
  -4  -6  11      116.76      114.18      6.67 o 
  -3  -6  11       46.53       40.95      3.30 o 
  -2  -6  11       38.08       36.35      5.34 o 
  -1  -6  11      156.43      162.76      5.01 o 
   0  -6  11       45.01       52.61      3.05 o 
   1  -6  11        6.22        9.55      3.74 o 
   2  -6  11       15.60       14.67      4.02 o 
   3  -6  11      208.68      208.14      8.64 o 
   4  -6  11      143.23      148.72      7.42 o 
   5  -6  11      207.29      198.53      8.62 o 
  -4  -5  11      338.77      333.12      8.08 o 
  -3  -5  11      226.60      208.00      5.82 o 
  -2  -5  11      275.16      256.38      6.52 o 
  -1  -5  11      133.62      141.56      4.47 o 
   0  -5  11       70.19       83.42      4.95 o 
   1  -5  11       97.58       97.09      3.60 o 
   2  -5  11       51.71       44.73      4.38 o 
   3  -5  11       22.74       16.40      3.82 o 
   4  -5  11       79.42       80.47      5.63 o 
   5  -5  11      115.20      108.53      6.27 o 
   6  -5  11      198.59      191.42      8.42 o 
  -6  -4  11        8.91        2.71      1.11 o 
  -5  -4  11       57.72       63.04      6.41 o 
  -4  -4  11      278.52      292.91      7.27 o 
  -3  -4  11      220.25      217.07      5.79 o 
  -2  -4  11       16.35       14.24      2.40 o 
  -1  -4  11      199.52      216.32      5.56 o 
   0  -4  11      236.27      245.86      6.01 o 
   1  -4  11       83.19       90.18      3.72 o 
   2  -4  11      326.58      318.33      7.28 o 
   3  -4  11       11.95       11.20      2.05 o 
   4  -4  11       93.57       91.10      5.45 o 
   5  -4  11       55.77       49.91      4.56 o 
   6  -4  11       45.09       35.62      4.44 o 
   7  -4  11      125.05      121.68      7.00 o 
  -6  -3  11        0.23        2.21      3.50 o 
  -5  -3  11        0.17        1.41      2.40 o 
  -4  -3  11       27.91       28.51      2.75 o 
  -3  -3  11       83.16       89.55      3.58 o 
  -2  -3  11       87.54       84.24      3.45 o 
  -1  -3  11      677.99      687.22     13.79 o 
   0  -3  11      282.83      294.44      6.74 o 
   1  -3  11      631.75      653.31     13.11 o 
   2  -3  11      520.61      516.79     10.67 o 
   3  -3  11       76.55       79.42      3.10 o 
   4  -3  11       30.35       33.00      2.36 o 
   5  -3  11        4.31        5.77      3.28 o 
   6  -3  11       99.28       93.22      5.55 o 
   7  -3  11       70.37       74.72      5.71 o 
   8  -3  11        8.15        9.91      4.42 o 
  -6  -2  11        6.15        8.71      3.31 o 
  -5  -2  11       44.91       46.20      3.03 o 
  -4  -2  11       26.95       22.20      2.50 o 
  -3  -2  11       37.93       33.60      2.50 o 
  -2  -2  11      248.11      235.78      6.98 o 
  -1  -2  11      405.39      389.48      8.36 o 
   0  -2  11      323.08      308.34      6.90 o 
   1  -2  11      668.94      653.63     13.03 o 
   2  -2  11      611.45      604.78     12.17 o 
   3  -2  11     1007.80      942.19     18.23 o 
   4  -2  11      579.69      532.23     11.01 o 
   5  -2  11      481.86      453.32      9.60 o 
   6  -2  11       26.32       19.64      3.56 o 
   7  -2  11       54.81       44.61      4.42 o 
   8  -2  11       32.19       31.84      4.52 o 
   9  -2  11        1.34       -4.24      4.24 o 
  -6  -1  11       36.41       37.72      4.65 o 
  -5  -1  11      113.59      115.13      6.34 o 
  -4  -1  11      131.13      125.39      4.03 o 
  -3  -1  11        1.06        3.57      1.93 o 
  -2  -1  11       21.60       19.34      2.10 o 
  -1  -1  11       25.76       24.39      3.17 o 
   0  -1  11       39.99       39.82      2.28 o 
   1  -1  11       80.45       89.62      3.29 o 
   2  -1  11     1684.34     1684.02     44.91 o 
   3  -1  11     1129.29     1139.63     21.75 o 
   4  -1  11      468.20      439.01      9.16 o 
   5  -1  11      732.92      705.34     14.04 o 
   6  -1  11      207.98      197.97      7.34 o 
   7  -1  11      178.88      174.39      7.10 o 
   8  -1  11      159.23      137.84      6.67 o 
  -6   0  11      134.80      130.13      4.46 o 
  -5   0  11      184.05      177.39      5.00 o 
  -4   0  11       76.28       76.59      3.23 o 
  -3   0  11       98.80       97.29      6.21 o 
  -2   0  11        1.38       -0.19      1.65 o 
  -1   0  11       94.53       83.02      2.94 o 
   0   0  11        0.09        0.36      1.53 o 
   1   0  11       40.47       45.46      3.37 o 
   2   0  11      258.21      285.33      6.32 o 
   3   0  11      386.66      428.70      8.88 o 
   4   0  11      578.66      619.58     12.34 o 
   5   0  11      479.02      502.45     10.32 o 
   6   0  11      277.08      261.15      8.66 o 
   7   0  11      240.21      215.60      7.76 o 
   9   0  11        1.52        1.71      4.52 o 
  -6   1  11       44.03       45.60      3.06 o 
  -5   1  11      246.83      229.73     17.40 o 
  -4   1  11      558.58      552.89     11.40 o 
  -3   1  11      504.72      488.31     10.11 o 
  -2   1  11       27.94       28.39      2.10 o 
  -1   1  11       37.19       35.26      2.24 o 
   0   1  11       86.05       82.84      2.38 o 
   1   1  11        0.48       -0.14      1.98 o 
   2   1  11       12.77       18.31      1.88 o 
   3   1  11       21.75       31.03      2.13 o 
   4   1  11      206.21      217.31      5.13 o 
   5   1  11      630.38      614.62     17.07 o 
   6   1  11      681.16      664.33     18.45 o 
   7   1  11      476.48      464.32     10.17 o 
   8   1  11      221.08      239.60      9.81 o 
   9   1  11      105.38      111.95      7.26 o 
  10   1  11       69.48       74.68      7.02 o 
  -6   2  11       23.68       29.71      2.74 o 
  -5   2  11      294.29      292.88      5.64 o 
  -4   2  11      991.13     1020.71     16.35 o 
  -3   2  11      862.77      862.93     14.46 o 
  -2   2  11      749.60      710.34     14.02 o 
  -1   2  11      965.07      951.60     28.02 o 
   0   2  11      801.55      810.81     13.07 o 
   1   2  11     1262.59     1308.84     26.27 o 
   2   2  11       96.30       99.52      2.60 o 
   3   2  11       30.30       30.17      1.94 o 
   4   2  11      128.87      125.04      3.03 o 
   5   2  11      105.10       92.11      3.39 o 
   6   2  11       90.32       89.93      3.46 o 
   7   2  11      133.67      130.61      6.96 o 
   8   2  11      493.79      505.66     16.79 o 
   9   2  11      292.53      276.11     11.16 o 
  10   2  11      196.24      189.29      9.59 o 
  -7   3  11       16.70       12.20      2.93 o 
  -6   3  11        1.21        1.21      1.77 o 
  -5   3  11       13.52       14.30      1.81 o 
  -4   3  11      465.29      480.69     10.29 o 
  -3   3  11      662.36      658.49     12.89 o 
  -2   3  11      382.62      381.81      6.61 o 
  -1   3  11      640.44      695.57     11.35 o 
   0   3  11     1556.14     1612.66     25.19 o 
   1   3  11     1002.40     1022.14     16.28 o 
   2   3  11      571.41      562.46      9.35 o 
   3   3  11      320.20      311.35      5.64 o 
   4   3  11       98.56       97.66      2.67 o 
   5   3  11       43.38       32.83      4.93 o 
   6   3  11       32.96       29.01      4.24 o 
   7   3  11        1.10       -3.80      3.88 o 
   8   3  11       50.59       39.56      5.39 o 
   9   3  11       94.71       92.39      7.14 o 
  10   3  11      366.38      409.99     15.06 o 
  -6   4  11       29.20       30.56      2.92 o 
  -5   4  11       42.62       48.32      2.35 o 
  -4   4  11        2.60        0.48      1.49 o 
  -3   4  11       11.40       12.40      1.51 o 
  -2   4  11      268.02      268.55      5.00 o 
  -1   4  11      417.22      423.74      6.30 o 
   0   4  11       32.15       34.60      1.77 o 
   1   4  11      313.15      316.14      5.67 o 
   2   4  11      377.87      369.55      6.47 o 
   3   4  11      112.95      110.74      3.53 o 
   4   4  11      928.06      933.12     27.66 o 
   5   4  11      606.94      592.06     18.47 o 
   6   4  11        0.68       -2.87      3.70 o 
   7   4  11       70.49       66.38      5.79 o 
   8   4  11       28.62       26.58      5.19 o 
   9   4  11       38.04       41.41      6.05 o 
  10   4  11       68.99       73.03      7.28 o 
  -6   5  11      172.14      177.14      5.46 o 
  -5   5  11      201.55      206.79     12.44 o 
  -4   5  11        6.09        6.40      1.62 o 
  -3   5  11       10.49       14.27      1.87 o 
  -2   5  11      104.10      104.77      3.01 o 
  -1   5  11       85.17       90.98      2.17 o 
   0   5  11      235.46      234.77      3.90 o 
   1   5  11      473.06      496.76      8.39 o 
   2   5  11      173.76      167.89      3.55 o 
   3   5  11       65.46       64.56      4.70 o 
   4   5  11      418.94      407.84     13.37 o 
   5   5  11      559.79      543.55     17.19 o 
   6   5  11      219.09      213.95      8.74 o 
   7   5  11       29.06       30.48      4.86 o 
   8   5  11        6.91       11.64      4.82 o 
   9   5  11        4.45        2.23      5.23 o 
  -6   6  11      352.61      375.23     12.75 o 
  -5   6  11      256.25      283.03      7.14 o 
  -4   6  11       41.13       43.23      2.87 o 
  -3   6  11       63.13       66.53      3.14 o 
  -2   6  11        3.78        4.87      1.43 o 
  -1   6  11       36.96       39.26      1.69 o 
   0   6  11       57.83       62.04      1.91 o 
   1   6  11       23.24       29.76      1.71 o 
   2   6  11      417.28      415.57      9.08 o 
   3   6  11       65.44       65.07      4.76 o 
   4   6  11      403.39      390.15     12.99 o 
   5   6  11      465.11      456.35     14.96 o 
   6   6  11      154.38      161.02      7.60 o 
   7   6  11       52.18       55.48      5.45 o 
   8   6  11      168.76      192.86      9.25 o 
   9   6  11      219.37      229.81     10.71 o 
  -5   7  11      143.15      154.63      5.12 o 
  -4   7  11      129.84      125.87      5.18 o 
  -3   7  11      161.00      163.87      4.78 o 
  -2   7  11      210.64      215.04      5.51 o 
  -1   7  11       82.28       84.57      2.28 o 
   0   7  11       18.21       18.15      1.71 o 
   1   7  11      193.10      185.54      4.03 o 
   2   7  11       62.99       61.98      3.02 o 
   3   7  11        1.61        1.05      3.40 o 
   4   7  11      541.96      528.21     16.81 o 
   5   7  11      272.46      261.57      9.93 o 
   6   7  11       35.96       32.45      4.82 o 
   7   7  11       25.74       22.47      5.09 o 
   8   7  11      111.45      131.71      8.10 o 
   9   7  11       20.55       20.59      6.01 o 
  -5   8  11       35.63       33.65      4.30 o 
  -4   8  11       53.34       49.65      4.64 o 
  -3   8  11       99.32      103.45      5.76 o 
  -2   8  11      186.29      193.39      5.31 o 
  -1   8  11      354.69      365.80      6.83 o 
   0   8  11      122.02      125.50      5.61 o 
   1   8  11      175.47      168.23      5.07 o 
   2   8  11      165.02      166.68      4.95 o 
   3   8  11        3.93        4.15      2.10 o 
   4   8  11        4.49        6.61      4.02 o 
   5   8  11       72.07       73.90      5.71 o 
   6   8  11       83.91       81.15      6.27 o 
   7   8  11       93.18       98.22      7.02 o 
   8   8  11       61.20       72.89      7.10 o 
  -4   9  11       69.40       81.40      5.69 o 
  -3   9  11       86.42       86.26      5.59 o 
  -2   9  11      208.87      210.78      8.42 o 
  -1   9  11      189.14      183.50      7.03 o 
   0   9  11      217.01      208.09      5.92 o 
   1   9  11       20.95       23.07      2.62 o 
   2   9  11        8.67        9.19      2.45 o 
   3   9  11      241.40      227.42      6.28 o 
   4   9  11       61.62       42.93      8.66 o 
   5   9  11      105.39      102.18      6.55 o 
   6   9  11       76.97       72.55      6.13 o 
   7   9  11       70.86       75.49      6.67 o 
  -3  10  11      107.61      117.52      6.63 o 
  -2  10  11      227.93      216.06      8.87 o 
  -1  10  11      131.21      109.57     15.12 o 
   0  10  11      212.00      222.69      6.42 o 
   1  10  11       82.72       81.48      4.03 o 
   2  10  11      205.62      197.41      6.40 o 
   3  10  11      211.55      191.17      5.85 o 
   5  10  11        0.24        0.48      4.88 o 
   6  10  11       31.24       30.54      5.65 o 
   0  11  11      137.56      153.18      5.43 o 
   1  11  11       90.11       92.85      4.41 o 
   2  11  11       38.40       39.25      3.51 o 
   3  11  11        1.83        2.30      2.51 o 
   4  11  11        6.74       -0.31      3.21 o 
   1  12  11      111.08      123.43      7.02 o 
   2  12  11       11.75        6.63      3.90 o 
   3  12  11       51.02       28.45      3.82 o 
  -2  -7  12       90.96       95.97      6.57 o 
  -1  -7  12       38.77       38.94      5.09 o 
   0  -7  12      236.42      255.91     10.15 o 
   1  -7  12      322.88      388.92     13.35 o 
   2  -7  12      182.32      197.05      8.91 o 
  -3  -6  12        1.26        3.96      2.81 o 
  -2  -6  12       63.61       56.05      4.07 o 
  -1  -6  12      170.39      158.05      9.55 o 
   0  -6  12      413.16      444.93     14.33 o 
   1  -6  12      375.52      389.57     12.99 o 
   2  -6  12       76.05       67.10      5.85 o 
   3  -6  12       36.12       33.01      4.72 o 
   4  -6  12       39.96       36.18      4.91 o 
  -4  -5  12       26.74       28.95      4.54 o 
  -3  -5  12        9.51        7.45      3.87 o 
  -2  -5  12        1.03       -1.96      2.48 o 
  -1  -5  12        1.07        0.32      2.33 o 
   0  -5  12      323.14      328.44      7.75 o 
   1  -5  12      278.25      280.32      6.89 o 
   2  -5  12      182.36      183.01      7.92 o 
   3  -5  12      178.54      177.38      7.72 o 
   4  -5  12       71.76       71.95      5.63 o 
   5  -5  12       24.61       19.10      4.52 o 
   6  -5  12      131.69      122.91      7.30 o 
  -5  -4  12      187.14      190.53      7.98 o 
  -4  -4  12       80.45       76.54      3.95 o 
  -3  -4  12        4.42        9.80      2.60 o 
  -2  -4  12        0.15       -0.41      2.48 o 
  -1  -4  12        0.07       -1.82      2.10 o 
   0  -4  12      124.17      109.09      3.90 o 
   1  -4  12      130.60      136.50      7.83 o 
   2  -4  12      301.44      318.53      7.41 o 
   3  -4  12      496.76      500.27     15.28 o 
   4  -4  12      955.19      909.00     25.61 o 
   5  -4  12      460.53      484.35     15.18 o 
   6  -4  12      138.71      135.39      7.16 o 
   7  -4  12        3.55       -1.75      4.28 o 
  -5  -3  12      229.67      234.84      6.47 o 
  -4  -3  12      322.54      321.59      7.79 o 
  -3  -3  12      302.55      285.86      7.05 o 
  -2  -3  12       33.73       33.59      2.67 o 
  -1  -3  12        0.94        1.72      1.97 o 
   0  -3  12        7.83        8.25      2.07 o 
   1  -3  12       31.74       31.94      2.47 o 
   2  -3  12       13.96       13.98      2.14 o 
   3  -3  12       80.06       91.28      3.43 o 
   4  -3  12      496.96      510.55     10.76 o 
   5  -3  12      641.97      634.13     18.61 o 
   6  -3  12      299.19      276.51      9.97 o 
   7  -3  12       14.16       10.69      4.10 o 
   8  -3  12       56.83       53.13      5.67 o 
  -5  -2  12      110.50      104.65      4.23 o 
  -4  -2  12      188.58      164.44      5.00 o 
  -3  -2  12      147.89      143.86      4.48 o 
  -2  -2  12      303.52      298.54      9.69 o 
  -1  -2  12      736.50      661.83     13.41 o 
   0  -2  12      668.60      646.99     29.09 o 
   1  -2  12      217.82      207.94      5.27 o 
   2  -2  12       38.47       39.40      2.48 o 
   3  -2  12        7.91        6.09      1.88 o 
   4  -2  12        5.53        4.82      1.93 o 
   5  -2  12       47.30       46.12      2.80 o 
   6  -2  12       66.82       63.58      5.05 o 
   7  -2  12       44.25       44.95      4.54 o 
   8  -2  12      101.15      103.17      6.49 o 
  -5  -1  12        5.53       10.42      2.50 o 
  -4  -1  12        4.75        6.89      2.25 o 
  -3  -1  12      133.83      126.29      4.06 o 
  -2  -1  12      744.07      681.72     13.73 o 
  -1  -1  12      429.64      412.10      8.85 o 
   0  -1  12      798.25      805.15     15.83 o 
   1  -1  12      351.87      338.80     10.20 o 
   2  -1  12      105.91      105.89      3.49 o 
   3  -1  12       67.93       66.09      2.90 o 
   4  -1  12        7.06        8.12      1.92 o 
   5  -1  12       63.67       66.37      3.06 o 
   6  -1  12       87.63       80.93      5.05 o 
   7  -1  12       25.67       18.94      3.80 o 
   8  -1  12       17.18       13.69      3.98 o 
  -6   0  12        6.94        8.38      2.64 o 
  -5   0  12        2.60        0.29      2.25 o 
  -4   0  12        1.73        0.41      2.02 o 
  -3   0  12      273.38      265.09      6.35 o 
  -2   0  12      351.08      342.52      7.64 o 
  -1   0  12      520.04      498.48     10.31 o 
   0   0  12      326.02      333.99      6.08 o 
   1   0  12       24.09       23.32      2.20 o 
   2   0  12      448.02      447.51      9.32 o 
   3   0  12      947.63      937.83     22.29 o 
   4   0  12      213.31      196.26      4.95 o 
   5   0  12       51.67       53.20      5.23 o 
   6   0  12       54.87       48.15      4.22 o 
   7   0  12      122.48      112.47      5.75 o 
   9   0  12       39.01       39.52      5.55 o 
  -6   1  12        1.70        0.57      2.50 o 
  -5   1  12        1.63        2.75      4.16 o 
  -4   1  12        4.28        4.10      2.03 o 
  -3   1  12       70.16       69.84      3.06 o 
  -2   1  12        1.84        0.99      1.75 o 
  -1   1  12       56.00       52.75      2.62 o 
   0   1  12      182.38      172.53      3.66 o 
   1   1  12      328.03      326.18      5.92 o 
   2   1  12      376.65      379.26      6.73 o 
   3   1  12      767.08      795.83     15.55 o 
   4   1  12      464.63      428.32      8.97 o 
   5   1  12       27.62       31.26      2.43 o 
   6   1  12        1.07       -2.14      2.14 o 
   7   1  12        6.62        7.56      4.14 o 
   8   1  12        0.46       -4.24      4.24 o 
   9   1  12      117.60      105.04      7.40 o 
  -6   2  12      107.40      111.36      4.28 o 
  -5   2  12       56.27       58.54      3.19 o 
  -4   2  12       31.07       34.20      7.18 o 
  -3   2  12       23.19       21.79      2.21 o 
  -2   2  12       15.51       10.89      1.92 o 
  -1   2  12       17.02       18.65      1.95 o 
   0   2  12      216.91      218.06      4.32 o 
   1   2  12      104.90      108.09      2.79 o 
   2   2  12       22.74       28.86      1.76 o 
   3   2  12      622.02      640.41     10.64 o 
   4   2  12      238.86      253.62      4.97 o 
   5   2  12      112.83      107.71      4.77 o 
   6   2  12       62.54       49.41      4.91 o 
   7   2  12       32.08       26.35      4.76 o 
   8   2  12        7.11        7.16      4.68 o 
   9   2  12        1.11        3.54      5.09 o 
  -6   3  12        6.98        7.84      3.26 o 
  -5   3  12       48.09       43.95      2.88 o 
  -4   3  12      271.10      285.08      6.73 o 
  -3   3  12       29.63       28.49      2.35 o 
  -2   3  12       15.82       14.91      1.98 o 
  -1   3  12      137.68      123.47      4.09 o 
   0   3  12      223.31      221.86      4.39 o 
   1   3  12       27.42       32.99      1.84 o 
   2   3  12       54.86       65.62      2.30 o 
   3   3  12      236.35      230.40      4.57 o 
   4   3  12      355.87      345.53      6.29 o 
   5   3  12      894.12      864.49     26.05 o 
   6   3  12      369.27      369.02     12.81 o 
   7   3  12       31.49       32.00      4.86 o 
   8   3  12      100.11       99.55      7.02 o 
   9   3  12       95.48       95.95      7.42 o 
  -5   4  12       79.51       73.20      4.17 o 
  -4   4  12       75.39       80.21      3.44 o 
  -3   4  12      202.22      208.16      5.31 o 
  -2   4  12      287.72      293.06      6.67 o 
  -1   4  12       22.28       23.51      2.09 o 
   0   4  12        1.95        2.42      1.42 o 
   1   4  12      110.08      114.69      2.89 o 
   2   4  12      152.47      158.69      3.51 o 
   3   4  12      615.63      609.20     10.15 o 
   4   4  12      274.68      260.68      6.44 o 
   5   4  12      462.38      452.99     14.90 o 
   6   4  12      569.80      554.97     17.85 o 
   7   4  12      333.32      334.47     12.26 o 
   8   4  12      140.74      150.73      8.18 o 
   9   4  12       85.39       92.77      7.38 o 
  -5   5  12      274.57      272.25      9.87 o 
  -4   5  12      202.85      221.30      5.72 o 
  -3   5  12       97.88      105.71      3.67 o 
  -2   5  12      119.84      121.83      4.32 o 
  -1   5  12      393.86      411.92      8.71 o 
   0   5  12       47.53       54.73      2.18 o 
   1   5  12      150.82      145.85      3.34 o 
   2   5  12       59.84       58.16      2.20 o 
   3   5  12       16.11       17.41      3.54 o 
   4   5  12        1.68        0.96      3.34 o 
   5   5  12       83.14       81.62      5.61 o 
   6   5  12      207.90      201.33      8.72 o 
   7   5  12      168.48      172.06      8.36 o 
   8   5  12       98.96      107.33      7.32 o 
   9   5  12      185.86      216.67     10.25 o 
  -5   6  12       41.38       40.49      4.60 o 
  -4   6  12       99.59       60.61      3.94 o 
  -3   6  12      112.30      121.06     13.94 o 
  -2   6  12      177.34      197.06      4.16 o 
  -1   6  12      144.64      160.38      4.37 o 
   0   6  12       36.36       44.35      2.09 o 
   1   6  12      184.22      191.13      4.02 o 
   2   6  12      132.02      133.67      4.55 o 
   3   6  12      364.25      378.54     19.44 o 
   4   6  12      104.81       97.80      5.83 o 
   5   6  12        1.28        1.95      3.80 o 
   6   6  12       57.67       62.04      5.69 o 
   7   6  12       55.67       53.03      5.61 o 
   8   6  12      191.58      211.60      9.87 o 
   9   6  12       79.17       97.03      7.98 o 
  -5   7  12        4.33        2.89      2.05 o 
  -4   7  12       76.54       52.17      3.94 o 
  -3   7  12      146.95      114.99      5.49 o 
  -2   7  12       48.28       50.63      5.37 o 
  -1   7  12      408.41      431.82      7.58 o 
   0   7  12      624.32      660.76     10.99 o 
   1   7  12       75.74       78.24      3.22 o 
   2   7  12        2.61        0.35      1.91 o 
   3   7  12       30.18       29.47      4.22 o 
   4   7  12       69.52       63.20      5.27 o 
   5   7  12       43.59       44.15      4.93 o 
   6   7  12       10.63        7.86      4.66 o 
   7   7  12        7.66        3.72      4.91 o 
   8   7  12      115.48      116.80      8.22 o 
  -4   8  12       66.31       51.31     13.97 o 
  -3   8  12       81.88       59.50      4.36 o 
  -2   8  12       64.66       53.68      5.19 o 
  -1   8  12      232.62      195.20      7.62 o 
   0   8  12      296.26      289.39     13.97 o 
   1   8  12      493.13      503.40     10.96 o 
   2   8  12      130.90      129.54      6.65 o 
   3   8  12       36.76       37.87      4.58 o 
   4   8  12      135.09      126.08      6.83 o 
   5   8  12      125.73      116.57      6.79 o 
   6   8  12        3.58        7.32      4.52 o 
   7   8  12        0.70       17.61      5.27 o 
  -3   9  12        2.15       -2.37      2.93 o 
  -2   9  12        0.22        1.17      2.89 o 
  -1   9  12        3.09       -2.55      2.55 o 
   0   9  12      156.63      103.17      5.33 o 
   1   9  12      179.21      170.97      7.82 o 
   2   9  12      205.57      199.30      8.72 o 
   3   9  12      272.67      279.06     10.71 o 
   4   9  12      139.14      136.58      7.36 o 
   5   9  12      139.40      124.88      7.16 o 
   6   9  12       69.30       70.82      6.51 o 
  -2  10  12      161.52      103.51      5.79 o 
  -1  10  12       11.09        5.25      2.75 o 
   0  10  12       62.13       61.98      5.87 o 
   1  10  12       28.37       28.26      4.78 o 
   2  10  12      166.26      167.23      8.10 o 
   3  10  12       14.71       21.01      5.25 o 
   4  10  12       16.29       23.98      5.39 o 
   5  10  12      149.95      161.04      8.56 o 
   0  11  12        0.42        0.38      1.81 o 
   1  11  12        6.08        9.15      4.86 o 
   2  11  12        0.12        0.90      4.68 o 
   3  11  12        0.88       -3.86      4.46 o 
   2  12  12        4.70       -1.07      1.07 o 
  -2  -6  13        4.04        4.32      4.06 o 
  -1  -6  13        2.93        0.34      2.61 o 
   0  -6  13        1.11       -1.05      4.34 o 
   1  -6  13        4.75        3.76      4.30 o 
   2  -6  13        0.32        3.18      4.28 o 
   3  -6  13       18.70       13.63      4.56 o 
  -3  -5  13       25.38       26.74      4.54 o 
  -2  -5  13       47.26       43.53      3.45 o 
  -1  -5  13      168.16      165.16      5.23 o 
   0  -5  13       36.34       38.68      3.14 o 
   2  -5  13        4.23        5.33      4.02 o 
   3  -5  13       16.69       14.29      4.26 o 
   4  -5  13       45.69       33.03      4.80 o 
   5  -5  13       35.20       28.49      4.95 o 
  -3  -4  13      195.49      185.55      8.00 o 
  -2  -4  13      435.38      434.53      9.82 o 
  -1  -4  13      413.03      393.72      8.98 o 
   0  -4  13      292.87      290.88      9.25 o 
   1  -4  13      139.19      133.85      7.20 o 
   2  -4  13        3.13       -0.99      3.92 o 
   3  -4  13        6.83        9.39      3.80 o 
   4  -4  13        7.22        0.72      3.86 o 
   5  -4  13       18.75       16.93      4.40 o 
   6  -4  13       35.71       29.35      5.03 o 
  -4  -3  13        5.56        4.89      2.70 o 
  -3  -3  13       25.84       25.69      2.91 o 
  -2  -3  13      108.59      111.85      4.26 o 
  -1  -3  13      309.14      299.91     17.40 o 
   0  -3  13      190.17      192.45      5.32 o 
   1  -3  13      262.78      247.82      6.20 o 
   2  -3  13       70.96       76.11      3.42 o 
   3  -3  13       17.27       15.87      3.01 o 
   4  -3  13       44.60       40.45      4.48 o 
   5  -3  13       10.88       10.51      4.00 o 
   6  -3  13       55.50       50.14      5.11 o 
   7  -3  13       74.62       64.73      5.71 o 
  -4  -2  13       49.18       55.74      3.45 o 
  -3  -2  13        0.90        0.19      2.29 o 
  -2  -2  13       87.32       82.79      4.77 o 
  -1  -2  13      165.75      168.33      6.67 o 
   0  -2  13      104.88      110.02      3.81 o 
   1  -2  13      435.91      433.35      9.35 o 
   2  -2  13      181.21      193.05      5.16 o 
   3  -2  13      212.81      211.28      5.44 o 
   4  -2  13      388.93      390.12      8.68 o 
   5  -2  13       74.04       73.03      3.88 o 
   6  -2  13      118.67      120.76      6.39 o 
   7  -2  13       81.08       84.17      6.07 o 
   8  -2  13       61.07       58.90      5.59 o 
  -5  -1  13       64.78       68.77      5.33 o 
  -4  -1  13       18.98       19.40      2.60 o 
  -3  -1  13       26.14       28.49      2.65 o 
  -2  -1  13       90.77       76.65      3.34 o 
  -1  -1  13      100.90       89.45      3.43 o 
   0  -1  13      339.36      338.30      7.65 o 
   1  -1  13      286.09      288.88      6.74 o 
   2  -1  13      290.60      285.37      6.65 o 
   3  -1  13      568.60      564.69     11.64 o 
   4  -1  13      899.61      863.34     17.06 o 
   5  -1  13      270.88      255.60      8.99 o 
   6  -1  13       60.45       53.83      4.86 o 
   7  -1  13      101.62      109.10      6.25 o 
   8  -1  13       26.51       24.34      4.58 o 
  -5   0  13      142.31      135.95      4.67 o 
  -4   0  13       30.04       27.27      2.67 o 
  -3   0  13      146.29      140.61      5.80 o 
  -2   0  13      451.90      417.35      9.10 o 
  -1   0  13      281.09      270.39      6.61 o 
   0   0  13       34.42       33.33      2.58 o 
   1   0  13      336.88      344.57      7.64 o 
   2   0  13      341.94      340.78      7.57 o 
   3   0  13      207.72      191.64      5.00 o 
   4   0  13      864.61      826.70     16.32 o 
   5   0  13      394.26      377.68      8.36 o 
   6   0  13      259.63      255.04      8.87 o 
   7   0  13      333.97      336.94     11.06 o 
  -5   1  13       38.73       37.26      3.61 o 
  -4   1  13       22.62       21.88      3.21 o 
  -3   1  13      290.49      281.08      6.71 o 
  -2   1  13      376.94      367.76      8.14 o 
  -1   1  13      629.44      607.10     12.33 o 
   0   1  13       85.73       82.55      3.14 o 
   1   1  13      226.76      236.93      4.75 o 
   2   1  13       33.76       39.87      2.08 o 
   3   1  13        4.59        4.43      1.80 o 
   4   1  13      280.63      289.14      5.62 o 
   5   1  13      437.13      433.64      7.83 o 
   6   1  13      303.90      287.37      7.13 o 
   7   1  13      179.05      162.75      7.98 o 
   8   1  13       53.91       38.54      5.43 o 
  -5   2  13       34.20       33.77      3.07 o 
  -4   2  13      124.52      111.10      3.93 o 
  -3   2  13      127.36      124.63      4.05 o 
  -2   2  13      199.25      202.11      5.22 o 
  -1   2  13      185.08      184.62      4.85 o 
   0   2  13        2.31        0.88      1.47 o 
   1   2  13       14.32       15.00      1.67 o 
   2   2  13      212.51      200.15      4.20 o 
   3   2  13      203.52      191.53      4.15 o 
   4   2  13       44.61       51.20      2.35 o 
   5   2  13      302.97      300.42      5.86 o 
   6   2  13      389.56      378.09     13.31 o 
   7   2  13      141.99      146.67      7.68 o 
   8   2  13       38.10       37.91      5.55 o 
  -5   3  13      201.65      197.71      5.57 o 
  -4   3  13      114.09      117.64      4.11 o 
  -3   3  13       91.19       89.57      3.55 o 
  -2   3  13      465.00      458.76     16.43 o 
  -1   3  13      218.49      222.10      5.50 o 
   0   3  13      623.49      626.13     13.52 o 
   1   3  13      577.02      600.00     10.07 o 
   2   3  13      546.59      531.10      9.07 o 
   3   3  13      368.01      368.89      6.69 o 
   4   3  13       38.94       39.36      2.18 o 
   5   3  13       26.84       20.91      4.30 o 
   6   3  13      107.04      101.20      6.39 o 
   7   3  13       64.08       61.96      5.93 o 
   8   3  13       82.82       87.61      6.90 o 
  -5   4  13      187.72      204.76      5.76 o 
  -4   4  13       73.04       72.24      3.46 o 
  -3   4  13        7.89        7.03      2.88 o 
  -2   4  13      191.80      200.34      5.24 o 
  -1   4  13      817.84      807.74     20.91 o 
   0   4  13      963.72      989.74     18.07 o 
   1   4  13      315.55      325.53      6.00 o 
   2   4  13      739.95      734.11     12.11 o 
   3   4  13      376.90      376.47      6.79 o 
   4   4  13      217.49      198.53      5.44 o 
   5   4  13       81.50       72.23      5.59 o 
   6   4  13      122.90      141.00      7.34 o 
   7   4  13        7.41        4.30      4.58 o 
   8   4  13       17.27       14.82      5.21 o 
  -4   5  13       17.00       18.89      2.53 o 
  -3   5  13       43.75       53.26      3.01 o 
  -2   5  13       23.94       23.06      2.33 o 
  -1   5  13      161.21      157.26      4.42 o 
   0   5  13      211.22      214.82      4.41 o 
   1   5  13      253.88      269.33      5.20 o 
   2   5  13      152.60      157.42      3.63 o 
   3   5  13      314.58      311.22      7.38 o 
   4   5  13      506.91      491.95     15.88 o 
   5   5  13      139.90      139.47      7.06 o 
   6   5  13      169.54      160.96      7.88 o 
   7   5  13       81.89       91.41      6.73 o 
   8   5  13        1.36        4.22      5.23 o 
  -4   6  13      131.73      144.26      6.94 o 
  -3   6  13       90.25      104.92      5.79 o 
  -2   6  13       19.17       19.11      2.32 o 
  -1   6  13       24.69       27.26      2.33 o 
   0   6  13       59.15       57.63      3.96 o 
   1   6  13       78.90       84.08      2.68 o 
   2   6  13       53.59       53.34      2.90 o 
   3   6  13      412.96      401.06      9.12 o 
   4   6  13      459.37      457.82     15.14 o 
   5   6  13      127.81      129.28      6.98 o 
   6   6  13      178.63      187.32      8.58 o 
   7   6  13      210.96      225.93      9.91 o 
   8   6  13       16.13       19.78      5.69 o 
  -4   7  13      193.05      217.01      8.83 o 
  -3   7  13       46.84       40.75      4.36 o 
  -2   7  13       37.88       35.98      4.06 o 
  -1   7  13       46.23       50.09      2.89 o 
   0   7  13       64.60       57.45      3.09 o 
   1   7  13        0.37        1.25      2.00 o 
   2   7  13        7.90        4.71      2.11 o 
   3   7  13       12.34       11.58      3.98 o 
   4   7  13      235.81      228.02      9.19 o 
   5   7  13      276.74      272.27     10.67 o 
   6   7  13      245.32      242.50     10.07 o 
   7   7  13      216.28      223.38      9.97 o 
  -3   8  13      128.61      143.55      7.04 o 
  -2   8  13       32.31       29.43      3.92 o 
   0   8  13      188.84      192.11     15.67 o 
   1   8  13       36.17       35.29      2.79 o 
   2   8  13       76.40       88.03      5.97 o 
   3   8  13       21.58       17.41      4.32 o 
   4   8  13        9.11        8.80      4.28 o 
   5   8  13        1.17        5.47      4.44 o 
   6   8  13       50.35       53.98      5.81 o 
   7   8  13      332.52      346.57     13.33 o 
   0   9  13       32.16       24.69      3.60 o 
   1   9  13        7.95        3.20      3.82 o 
   2   9  13        4.42        0.96      4.46 o 
   3   9  13       53.87       49.37      5.41 o 
   4   9  13        3.26       -1.69      4.36 o 
   5   9  13       43.60       34.90      5.07 o 
   6   9  13        9.93        9.85      5.07 o 
   0  10  13       35.21       11.82      2.21 o 
   1  10  13       23.45       26.92      4.82 o 
   2  10  13       62.13       62.84      5.95 o 
   3  10  13       33.84       35.64      5.61 o 
   4  10  13        0.34        1.59      4.84 o 
   1  11  13       98.03       95.00      7.12 o 
  -1  -5  14      134.82      154.45      7.14 o 
   1  -5  14       75.79       85.42      6.45 o 
   2  -5  14      173.53      181.91      8.54 o 
   3  -5  14      236.09      240.27      9.77 o 
  -2  -4  14       17.74       20.09      2.98 o 
  -1  -4  14        3.93        2.79      2.66 o 
   0  -4  14       26.56       23.00      4.34 o 
   1  -4  14        6.35        2.53      2.46 o 
   2  -4  14       52.71       56.11      5.17 o 
   3  -4  14       83.76       88.89      6.29 o 
   4  -4  14       71.53       68.71      5.97 o 
   5  -4  14      113.03      111.89      7.06 o 
  -3  -3  14      145.73      147.21      7.12 o 
  -2  -3  14      295.48      294.53      9.73 o 
  -1  -3  14        2.71       -2.10      3.97 o 
   0  -3  14        9.57        7.44      4.00 o 
   1  -3  14       12.76        9.71      2.41 o 
   2  -3  14       99.87       95.56      3.90 o 
   3  -3  14      166.23      164.01      5.72 o 
   4  -3  14       55.50       53.51      5.03 o 
   5  -3  14      222.72      208.20      8.89 o 
   6  -3  14      213.49      207.28      9.01 o 
  -3  -2  14      264.37      251.44     19.43 o 
  -2  -2  14      303.75      288.42     11.48 o 
  -1  -2  14      149.28      144.59      4.61 o 
   0  -2  14       28.54       27.69      2.64 o 
   1  -2  14       13.97       12.20      2.34 o 
   2  -2  14       25.71       28.77      2.64 o 
   3  -2  14      113.19      118.59      5.71 o 
   4  -2  14       58.37       64.69      3.39 o 
   5  -2  14      115.04      122.48      6.65 o 
   6  -2  14       35.02       35.22      4.70 o 
   7  -2  14      151.50      137.26      7.46 o 
  -4  -1  14      153.51      148.54      7.06 o 
  -3  -1  14       60.42       56.01      3.36 o 
  -2  -1  14      209.20      193.56      8.73 o 
  -1  -1  14      411.11      380.96      8.58 o 
   0  -1  14      252.86      246.43     14.10 o 
   1  -1  14      312.33      289.75      6.92 o 
   2  -1  14      187.56      174.56      4.96 o 
   3  -1  14       21.54       23.23      3.57 o 
   4  -1  14        1.80        0.74      2.95 o 
   5  -1  14        4.64        3.40      2.19 o 
   6  -1  14       18.04       18.01      4.04 o 
   7  -1  14       72.73       68.97      5.79 o 
  -4   0  14       19.98       20.13      2.68 o 
  -3   0  14       66.50       61.43      4.32 o 
  -2   0  14      125.17      119.90      9.04 o 
  -1   0  14      467.14      458.10     15.43 o 
   0   0  14      650.41      635.51     13.37 o 
   1   0  14      244.70      247.34      5.05 o 
   2   0  14      134.33      132.01     10.48 o 
   3   0  14      347.97      341.62      7.76 o 
   4   0  14      231.05      237.05      6.01 o 
   5   0  14        0.05       -0.66      2.07 o 
   6   0  14       28.45       27.88      4.12 o 
   7   0  14       28.62       34.64      4.34 o 
  -4   1  14        0.09        1.79      2.29 o 
  -3   1  14       46.69       40.56      2.85 o 
  -2   1  14       23.69       17.59      2.36 o 
  -1   1  14      454.55      427.35      9.27 o 
   0   1  14      383.85      372.73      8.27 o 
   1   1  14      436.59      443.43      9.36 o 
   2   1  14      285.33      289.70      5.65 o 
   3   1  14      133.41      129.49      3.47 o 
   4   1  14       78.39       74.04      2.83 o 
   5   1  14      153.12      145.05      3.81 o 
   6   1  14       43.71       48.95      4.87 o 
   7   1  14        0.05       -0.96      4.36 o 
  -4   2  14        1.41        4.94      2.51 o 
  -3   2  14       83.41       92.93      7.66 o 
  -2   2  14      110.00      119.61      4.46 o 
  -1   2  14       10.28       11.80      2.58 o 
   0   2  14       71.39       77.35      4.85 o 
   1   2  14      586.38      584.61      9.94 o 
   2   2  14      569.63      539.61     12.79 o 
   3   2  14      271.59      253.38      5.14 o 
   4   2  14       50.59       50.24      2.44 o 
   5   2  14      208.76      212.79      4.72 o 
   6   2  14       65.93       65.25      5.93 o 
   7   2  14       98.81      105.48      7.10 o 
   8   2  14        6.49        2.43      5.05 o 
  -4   3  14       34.02       34.51      2.89 o 
  -3   3  14      257.45      261.01      6.50 o 
  -2   3  14      316.16      319.48      7.38 o 
  -1   3  14       17.49       19.12      2.22 o 
   0   3  14       15.31       16.78      2.14 o 
   1   3  14        1.11       -2.50      2.50 o 
   2   3  14       60.82       60.84      4.00 o 
   3   3  14       75.74       70.69      3.04 o 
   4   3  14       90.71       95.65      3.03 o 
   5   3  14      319.00      303.93     11.32 o 
   6   3  14      156.36      146.97      7.62 o 
   7   3  14       11.43       11.46      4.86 o 
   8   3  14       26.08       21.93      5.55 o 
  -5   4  14      150.01      168.08      7.28 o 
  -4   4  14        2.23        1.85      2.42 o 
  -3   4  14       34.43       34.41      2.74 o 
  -2   4  14      197.26      208.17      5.52 o 
  -1   4  14        2.06        3.53      2.33 o 
   0   4  14        0.19        4.23      1.94 o 
   1   4  14       57.21       67.67      3.39 o 
   2   4  14        0.48        2.01      1.60 o 
   3   4  14        6.54        8.10      1.74 o 
   4   4  14      149.54      155.57      4.84 o 
   5   4  14      321.93      315.17     11.74 o 
   6   4  14      187.58      181.47      8.66 o 
   7   4  14       98.20       95.87      7.04 o 
   8   4  14       87.02       93.34      7.52 o 
  -4   5  14       14.09       12.85      3.98 o 
  -3   5  14       25.79       22.54      3.81 o 
  -2   5  14        9.25       10.06      2.25 o 
  -1   5  14       95.55      100.02      3.68 o 
   0   5  14      165.95      168.03      4.67 o 
   1   5  14       37.60       35.96      2.24 o 
   2   5  14       56.21       57.92      3.21 o 
   3   5  14       91.26       91.15      3.68 o 
   4   5  14      292.88      294.43      8.86 o 
   5   5  14      301.27      290.86     11.00 o 
   6   5  14       61.82       62.38      5.83 o 
   7   5  14      151.40      173.99      8.91 o 
  -3   6  14       76.08       77.94      5.49 o 
  -2   6  14      234.32      244.12      6.71 o 
  -1   6  14      238.70      261.58      6.34 o 
   0   6  14      109.04      116.08      3.89 o 
   1   6  14      156.52      158.60      4.74 o 
   2   6  14        2.39        1.24      3.05 o 
   3   6  14       19.89       20.68      2.53 o 
   4   6  14       11.20       15.62      4.34 o 
   5   6  14       38.68       36.39      4.99 o 
   6   6  14       27.64       31.54      5.17 o 
   7   6  14       21.25       21.37      5.55 o 
  -3   7  14       19.36       12.95      4.12 o 
  -2   7  14      193.74      221.29      8.54 o 
  -1   7  14       66.93       82.37      6.32 o 
   0   7  14      230.34      234.28      8.32 o 
   1   7  14      248.73      259.74      6.59 o 
   2   7  14      118.67      126.45      4.35 o 
   3   7  14      227.47      235.92      9.43 o 
   4   7  14      143.71      148.32      7.48 o 
   5   7  14       41.05       41.99      5.43 o 
   6   7  14       12.43       16.77      5.09 o 
   7   7  14        0.57        3.36      5.27 o 
  -3   8  14        0.52        6.21      4.04 o 
   0   8  14       31.39       38.64      3.84 o 
   1   8  14      110.94      121.64      4.40 o 
   2   8  14      447.53      454.70     15.26 o 
   3   8  14      243.20      241.15      9.87 o 
   4   8  14       56.01       58.10      5.55 o 
   5   8  14       23.83       26.52      5.17 o 
   6   8  14      112.19      117.94      7.52 o 
   1   9  14        2.25       -0.34      3.80 o 
   2   9  14      101.38       98.76      6.75 o 
   3   9  14      301.90      305.50     11.72 o 
   4   9  14      202.69      201.47      9.23 o 
   5   9  14       25.48       27.44      5.29 o 
   1  10  14        0.30       -4.16      4.16 o 
   2  10  14       59.83       46.08      5.47 o 
   3  10  14      123.26      126.99      7.90 o 
   0  -4  15       19.29       20.02      4.06 o 
   1  -4  15      110.98      106.14      5.83 o 
  -1  -3  15      297.18      308.23      7.75 o 
   0  -3  15      268.71      265.92      6.97 o 
   1  -3  15      122.69      110.38      4.38 o 
   2  -3  15       95.77      101.53      4.25 o 
   4  -3  15       33.53       35.98      5.05 o 
  -2  -2  15       53.33       53.67      3.50 o 
  -1  -2  15       90.60       96.60      4.82 o 
   0  -2  15      199.54      187.59      5.52 o 
   1  -2  15      102.30       97.45      4.04 o 
   2  -2  15       86.67       79.73      3.78 o 
   3  -2  15       74.03       67.75      3.57 o 
   4  -2  15       18.50       19.07      2.71 o 
   5  -2  15       29.47       26.39      4.64 o 
   6  -2  15      179.87      196.48      8.83 o 
  -2  -1  15       48.08       49.18      3.29 o 
  -1  -1  15       18.91       14.29      2.57 o 
   0  -1  15      108.62      105.71      4.07 o 
   1  -1  15       59.12       66.39      3.49 o 
   2  -1  15       62.42       66.15      3.44 o 
   3  -1  15      142.16      144.85      8.52 o 
   4  -1  15      127.58      127.95      4.43 o 
   5  -1  15        9.01       11.28      2.93 o 
   6  -1  15       16.18        9.47      4.16 o 
   7  -1  15        8.15       -0.58      4.36 o 
  -3   0  15        8.62        7.70      2.54 o 
  -2   0  15        4.60        7.20      2.35 o 
  -1   0  15        3.87        3.37      2.24 o 
   0   0  15       77.33       79.43      3.52 o 
   1   0  15      136.16      138.78      7.27 o 
   2   0  15      202.51      199.32      4.54 o 
   3   0  15      298.24      301.91      7.22 o 
   4   0  15      208.26      212.03      7.65 o 
   5   0  15       25.03       19.64      2.67 o 
   6   0  15      199.39      207.98      8.40 o 
  -3   1  15       54.53       59.03      3.46 o 
  -2   1  15       91.47       85.09      3.71 o 
  -1   1  15      102.79      110.33      5.11 o 
   0   1  15      173.81      168.15      4.84 o 
   1   1  15       11.05       10.02      3.89 o 
   2   1  15      150.73      151.56      4.34 o 
   3   1  15      537.75      548.38      9.63 o 
   4   1  15       92.37       90.55      3.18 o 
   5   1  15       53.47       51.68      2.73 o 
   6   1  15      475.03      486.30     16.58 o 
   7   1  15      425.71      431.52     15.34 o 
  -3   2  15      302.83      295.50      7.29 o 
  -2   2  15      329.86      329.13      7.73 o 
  -1   2  15      336.66      334.20      7.75 o 
   0   2  15      132.04      134.51      4.26 o 
   1   2  15       50.23       51.26      2.98 o 
   2   2  15       37.18       39.01      2.36 o 
   3   2  15       88.95       87.57      3.06 o 
   4   2  15       36.13       34.97      2.37 o 
   5   2  15       12.33       14.67      2.14 o 
   6   2  15      147.85      152.28      8.18 o 
   7   2  15      359.04      340.96     13.07 o 
  -3   3  15       80.50       87.55      6.35 o 
  -2   3  15      316.40      311.82      7.43 o 
  -1   3  15      253.95      259.94     13.46 o 
   0   3  15       99.29      104.92      3.79 o 
   1   3  15      171.88      162.22      4.30 o 
   2   3  15      156.78      154.20      3.80 o 
   3   3  15       14.88       17.94      2.01 o 
   4   3  15        0.20       -0.65      1.78 o 
   5   3  15       45.68       47.76      3.38 o 
   6   3  15        5.34       -4.70      4.70 o 
   7   3  15       51.00       44.23      6.07 o 
  -3   4  15       17.67       15.27      2.59 o 
  -2   4  15        1.86        0.85      3.71 o 
  -1   4  15       75.47       83.46      4.57 o 
   0   4  15      610.30      656.09     19.21 o 
   1   4  15      738.27      713.95     11.95 o 
   2   4  15      575.52      578.29      9.96 o 
   3   4  15       79.23       82.99      3.67 o 
   4   4  15       43.57       42.69      3.09 o 
   5   4  15       27.90       25.45      4.95 o 
   6   4  15       51.75       49.29      5.79 o 
   7   4  15        0.31       -4.97      4.97 o 
  -3   5  15       53.54       60.75      3.53 o 
  -2   5  15       11.73       13.08      2.44 o 
  -1   5  15       64.85       72.14      3.45 o 
   0   5  15      128.21      141.98      4.41 o 
   1   5  15      465.81      442.24     22.50 o 
   2   5  15      521.53      521.85     11.46 o 
   3   5  15      315.52      323.25      7.90 o 
   4   5  15      273.28      278.94      7.20 o 
   5   5  15      247.77      245.27     10.09 o 
   6   5  15       49.55       43.30      5.75 o 
   7   5  15        0.73       -4.99      5.19 o 
  -3   6  15        5.95        7.60      3.94 o 
  -2   6  15        4.90        5.83      2.92 o 
  -1   6  15        4.36        6.50      2.29 o 
   0   6  15        0.62        2.25      2.20 o 
   1   6  15       59.72       50.98      9.33 o 
   2   6  15      100.27      101.08      5.53 o 
   3   6  15      212.05      220.04      6.14 o 
   4   6  15      181.38      184.44      8.58 o 
   5   6  15      287.14      289.36     11.34 o 
   6   6  15       65.47       73.49      6.75 o 
  -2   7  15       70.18       77.64      5.65 o 
  -1   7  15       82.59       88.08      3.77 o 
   0   7  15       17.81       17.43      3.40 o 
   1   7  15        4.13        3.79      3.51 o 
   2   7  15      145.60      154.58      4.96 o 
   3   7  15      217.01      205.63      8.83 o 
   4   7  15       41.82       43.62      5.33 o 
   5   7  15       70.98       77.39      6.63 o 
   6   7  15      125.18      142.33      8.14 o 
   0   8  15       36.74       43.26      4.16 o 
   2   8  15       12.11       13.31      4.50 o 
   3   8  15       64.14       77.17      6.43 o 
   4   8  15       36.14       32.20      5.35 o 
   5   8  15       44.66       56.37      6.05 o 
   2   9  15      210.66      207.30      9.31 o 
   3   9  15       45.95       41.33      5.51 o 
   1  -3  16        6.78        8.95      3.82 o 
   2  -3  16        6.72        8.89      3.64 o 
   0  -2  16      175.57      175.70      7.82 o 
   1  -2  16       49.09       54.81      4.23 o 
   2  -2  16        0.59        1.89      2.92 o 
   3  -2  16        0.23       -2.44      3.55 o 
   4  -2  16       32.97       33.65      4.99 o 
  -1  -1  16      187.09      181.58      5.59 o 
   0  -1  16      104.23      103.59      4.24 o 
   1  -1  16       19.32       20.20      2.81 o 
   2  -1  16        4.02        4.67      2.53 o 
   3  -1  16        5.54        5.74      2.58 o 
   4  -1  16        5.40        7.36      2.59 o 
   5  -1  16        1.44        2.27      2.34 o 
   6  -1  16        4.84        4.62      4.44 o 
  -1   0  16      123.12      114.58      4.31 o 
   0   0  16      154.15      149.49      6.89 o 
   1   0  16      223.79      225.13      6.08 o 
   2   0  16       48.81       50.69      5.07 o 
   3   0  16       46.74       43.04      2.66 o 
   4   0  16       46.23       44.98      2.89 o 
   5   0  16      135.73      143.97      4.15 o 
   6   0  16       21.60       28.06      4.62 o 
  -2   1  16      120.50      123.06      4.55 o 
  -1   1  16       61.22       58.12      5.74 o 
   0   1  16       44.47       42.84      3.48 o 
   1   1  16      214.39      222.07      8.40 o 
   2   1  16      369.49      321.98     19.38 o 
   3   1  16      265.81      266.81      5.66 o 
   4   1  16       46.27       48.12      2.74 o 
   5   1  16       32.44       32.82      2.63 o 
   6   1  16       51.45       39.90      5.71 o 
  -2   2  16       63.82       68.87      3.61 o 
  -1   2  16       48.55       50.48      3.16 o 
   0   2  16       14.66       22.00      5.94 o 
   1   2  16      136.64      146.12      5.52 o 
   2   2  16      445.68      440.96      8.05 o 
   3   2  16      367.08      381.55      9.70 o 
   4   2  16       26.04       25.62      3.47 o 
   5   2  16       17.27       17.41      2.93 o 
   6   2  16       70.60       57.31      6.21 o 
  -2   3  16        0.91        3.12      2.47 o 
  -1   3  16       18.80       17.57      2.60 o 
   0   3  16        0.33       -1.48      2.14 o 
   1   3  16      127.52      134.20      4.37 o 
   2   3  16      372.80      367.57     10.54 o 
   3   3  16      153.92      150.10      4.03 o 
   4   3  16       88.59       92.27      6.26 o 
   5   3  16       63.66       64.00      4.46 o 
   6   3  16      171.16      195.72      9.39 o 
  -2   4  16       87.94       94.02      4.08 o 
  -1   4  16      101.69      106.53      4.08 o 
   0   4  16       33.63       35.50      2.80 o 
   1   4  16        3.92        5.32      2.26 o 
   2   4  16       32.48       32.91      2.67 o 
   3   4  16        1.08       -2.40      2.40 o 
   4   4  16       37.29       40.29      3.27 o 
   5   4  16       11.25       13.37      5.01 o 
   6   4  16      111.95      116.94      7.80 o 
  -2   5  16       37.31       42.72      3.20 o 
  -1   5  16       10.66       16.55      2.61 o 
   0   5  16      252.16      251.11      6.40 o 
   1   5  16      121.10      128.53      4.34 o 
   2   5  16        1.78        1.12      2.36 o 
   3   5  16        0.21        2.82      2.42 o 
   4   5  16        4.00        7.54      2.58 o 
   5   5  16        5.55        5.71      4.82 o 
   6   5  16       10.16       -1.89      5.11 o 
  -2   6  16        1.91        0.70      3.19 o 
  -1   6  16       27.14       31.36      3.57 o 
   0   6  16      231.27      239.35      7.90 o 
   1   6  16      157.18      161.54      6.96 o 
   2   6  16       32.79       37.84      3.05 o 
   3   6  16        5.73        6.84      2.83 o 
   4   6  16       88.67       94.72      6.77 o 
   5   6  16       28.92       37.27      5.57 o 
  -1   7  16       31.95       36.35      4.20 o 
   0   7  16      118.90      124.96      6.15 o 
   1   7  16       74.46       71.67      4.95 o 
   2   7  16       65.55       69.51      5.08 o 
   3   7  16        6.56        9.35      4.54 o 
   4   7  16        0.87        0.78      4.60 o 
   0   8  16      125.56      141.98      6.71 o 
   1   8  16       42.36       53.57      4.86 o 
   2   8  16      138.56      133.09     24.29 o 
   3   8  16      119.32      138.95      7.94 o 
   2   9  16      114.61       66.74      5.27 o 
   2  -1  17      160.18      169.97      7.54 o 
   3  -1  17      182.98      196.36      8.28 o 
   4  -1  17      161.94      169.00      7.64 o 
   1   0  17        2.44        4.29      2.59 o 
   2   0  17       22.56       27.14      6.59 o 
   3   0  17       12.92       10.80      2.23 o 
   4   0  17       30.26       34.14      2.79 o 
   5   0  17      127.01      131.87      5.02 o 
   0   1  17       10.87        9.73      3.78 o 
   1   1  17        2.45        3.97      2.46 o 
   2   1  17       15.12       19.78      2.99 o 
   3   1  17       87.68       85.37      3.39 o 
   4   1  17        1.24        0.12      2.79 o 
   5   1  17        2.48        0.38      2.60 o 
   0   2  17       21.79       23.47      2.82 o 
   1   2  17       30.98       37.29      2.98 o 
   2   2  17        5.37        5.95      2.45 o 
   3   2  17        4.57        2.82      2.39 o 
   4   2  17        2.94        2.80      2.19 o 
   5   2  17      182.91      173.96      6.18 o 
  -1   3  17      144.63      146.81      7.02 o 
   0   3  17       67.60       63.22      3.59 o 
   1   3  17      135.23      138.41      5.23 o 
   2   3  17       72.83       79.16      3.68 o 
   3   3  17       61.24       65.58      3.08 o 
   4   3  17        0.40        2.44      2.64 o 
   5   3  17      115.74      115.56      5.98 o 
  -1   4  17       33.19       32.10      4.40 o 
   0   4  17       71.87       71.85      3.66 o 
   1   4  17      287.65      293.40      7.25 o 
   2   4  17       89.25       97.60      5.35 o 
   3   4  17       24.72       24.33      3.02 o 
   4   4  17       29.66       34.81      3.33 o 
   5   4  17        0.64       -4.95      4.95 o 
  -1   5  17       49.08       52.01      4.88 o 
   0   5  17       61.85       59.32      3.54 o 
   1   5  17      311.97      320.90     11.10 o 
   2   5  17      176.36      173.44      7.48 o 
   3   5  17      118.25      128.62      9.92 o 
   4   5  17      122.43      128.47      4.97 o 
   1   6  17      104.29      105.42      5.87 o 
   2   6  17       67.11       71.24      5.17 o 
   3   6  17      179.83      194.64     15.22 o 
   4   6  17      193.53      190.23      9.13 o 
   3   7  17       71.83       79.38      6.55 o 
   2   2  18        9.05        5.95      4.02 o 
   1   3  18       27.83       27.72      4.34 o 
   2   3  18       30.45       27.50      4.30 o 
   1   4  18        9.47       13.37      4.08 o 
   3   4  18        9.68        0.00      1.53 o 
   3   5  18        0.98        1.45      1.49 o 
                                                 
